# Supplementary material for: Black fungi and ants: a genomic comparison of species inhabiting carton nests versus domatia
Source: IMA Fungus. 2022 Mar 7;13:4. doi: 10.1186/s43008-022-00091-5 (PMC8900376; doi:10.1186/s43008-022-00091-5)
Supplement: Supplementary file 1 — Additional file 1: Table S1. Basic information of Chaetothyriales species included in the study. [file 43008_2022_91_MOESM1_ESM.xlsx]

## Sheet: Sheet1
Table S1. Basic information of Chaetothyriales species included in the study.
Species	Strain number	Ecology	NCBI number	Genome size	GC content(%)
Incumbomyces lentus	CBS 128958	Carton	JACJVT000000000	27.1	50
Incumbomyces delicatus	CBS 129047	Carton	JACJVS000000000	31.5	49.38
Arthrocladium fulminans	CBS 136243	Human	QXWJ00000000	27.2	51.8
Chaetothyriales sp.	CBS 135597	Domatia	QQXN00000000	20.74	52.7
Chaetothyriales sp.	CBS 134916	Domatia	QQXO00000000	26.42	50.5
Chaetothyriales sp.	CBS 132003	Domatia	QRBJ00000000	22.91	54
Chaetothyriales sp.	CBS 134920	Domatia	QQSL00000000	20.75	53.8
Phialophora attae	CBS 131958	Ant	LFJN01000000	30.4	53.5
Capronia coronata	CBS 617.96	Decorticated wood	AMWN01000000	25.81	52.76
Capronia semiimmersa	CBS 27337	Human	JYCC01000000	31.62	53.7
Capronia epimyces	CBS 606.96	Plant	AMGY01000000	28.89	53.4
Cladophialophora carrionii	CBS 160.54	Human	LGRB00000000	29.78	50.8
Cladophialophora bantiana	CBS 173.52	Human	JYBT01000000	36.78	51.3
Cladophialophora immunda	CBS 834.96	Human	JYBZ01000000	43.3	52.8
Cladophialophora psammophila	CBS 110553	Gasolin-polluted soil	AMGX01000000	39.42	50.6
Cladophialophora yegresii	CBS 114405	Plant	AMGW01000000	27.9	54
Exophiala aquamarina	CBS 119918	Fish	AMGV01000000	41.45	49
Exophiala dermatitidis	NIH 8656	Human	AFPA01000000	26.4	51.5
Exophiala mesophila	CBS 402.95	Hosipital environmen	JYBW01000000	29.28	50.4
Exophiala oligosperma	CBS 725.88	Human	JYCA01000000	38.36	50.4
Exophiala sideris	CBS 121828	Oak railway tie	JYBR01000000	29.5	50.7
Exophiala spinifera	CBS 89968	Human	JYBY01000000	32.91	51.7
Exophiala xenobiotica	CBS 118157	oil sludge	JYCB01000000	31.41	51.5
Fonsecaea multimorphosa	CBS 102226	Plant	JYBV01000000	33.51	52.6
Fonsecaea pedrosoi	CBS 271.37	Human	JYBS01000000	34.69	52.5
Phialophora europaea	CBS 101466	Human	AOBU00000000	28.78	54
Rhinocladiella mackenziei	CBS 650.93	Human	JYBU00000000	32.49	54
