# Supplementary material for: Black fungi and ants: a genomic comparison of species inhabiting carton nests versus domatia
Source: IMA Fungus. 2022 Mar 7;13:4. doi: 10.1186/s43008-022-00091-5 (PMC8900376; doi:10.1186/s43008-022-00091-5)
Supplement: Supplementary file 3 — Additional file 3: Table S3. Specific genes of CAZymes in ant-associated fungi and other Chaetothyriales fungi. [file 43008_2022_91_MOESM3_ESM.xlsx]

## Sheet: overview
	XP_017994319.1	GH13_40(49-281)	GH13(82)	GH13_40	3
GCF_001299255_1_ASM129925v1	XP_017994325.1	CE10(68-343)	-	-	1
GCF_001299255_1_ASM129925v1	XP_017994342.1	GT39(52-270)	GT39(2)	GT39	3
GCF_001299255_1_ASM129925v1	XP_017994400.1	GH3(27-241)	GH3(40)	GH3	3
GCF_001299255_1_ASM129925v1	XP_017994487.1	AA3_2(12-550)	AA3(20)	AA3_2	3
GCF_001299255_1_ASM129925v1	XP_017994496.1	GT1(234-401)	-	-	1
GCF_001299255_1_ASM129925v1	XP_017994563.1	GH78(65-511)	-	GH78	2
GCF_001299255_1_ASM129925v1	XP_017994566.1	GT2_Glyco_trans_2_3(503-715)	GT0(19)	GT0	3
GCF_001299255_1_ASM129925v1	XP_017994570.1	GH16(125-411)	GH16(37)+CBM6(15)	GH16	3
GCF_001299255_1_ASM129925v1	XP_017994594.1	AA3_2(511-1061)	AA3(28)	AA3_2	3
GCF_001299255_1_ASM129925v1	XP_017994623.1	CE10(577-977)	-	-	1
GCF_001299255_1_ASM129925v1	XP_017994633.1	GH130(54-329)	GH130(19)	-	2
GCF_001299255_1_ASM129925v1	XP_017994718.1	GT1(120-442)	GT1(76)	GT1	3
GCF_001299255_1_ASM129925v1	XP_017994727.1	AA5_2(206-766)	AA5(1)+CBM13(6)+CBM32(35)	AA5_2+CBM32	3
GCF_001299255_1_ASM129925v1	XP_017994742.1	AA14(25-303)	-	-	1
GCF_001299255_1_ASM129925v1	XP_017994777.1	AA3_2(32-585)	AA3(17)	AA3_2	3
GCF_001299255_1_ASM129925v1	XP_017994824.1	AA3_2(4-566)	AA3(16)	AA3_2	3
GCF_001299255_1_ASM129925v1	XP_017994825.1	CE3(55-266)	-	-	1
GCF_001299255_1_ASM129925v1	XP_017994919.1	GT69(136-395)	GT69(3)	GT69	3
GCF_001299255_1_ASM129925v1	XP_017994985.1	GT39(72-310)	GT39(3)	GT39	3
GCF_001299255_1_ASM129925v1	XP_017995025.1	GH36(40-596)	GH36(3)	GH36	3
GCF_001299255_1_ASM129925v1	XP_017995050.1	GT62(110-373)	GT62(1)	GT62	3
GCF_001299255_1_ASM129925v1	XP_017995056.1	GH125(85-345)	GH125(2)	GH125	3
GCF_001299255_1_ASM129925v1	XP_017995075.1	GT71(64-300)	GT71(7)	-	2
GCF_001299255_1_ASM129925v1	XP_017995107.1	GT62(389-557)	-	-	1
GCF_001299255_1_ASM129925v1	XP_017995144.1	GT71(192-426)	-	-	1
GCF_001299255_1_ASM129925v1	XP_017995198.1	AA7(62-494)	-	-	1
GCF_001299255_1_ASM129925v1	XP_017995204.1	GT24(1163-1410)	GT24(1)	GT24	3
GCF_001299255_1_ASM129925v1	XP_017995222.1	GH67(18-687)	GH67(3)	GH67	3
GCF_001299255_1_ASM129925v1	XP_017995240.1	AA3_2(6-590)	AA3(16)	AA3_2	3
GCF_001299255_1_ASM129925v1	XP_017995264.1	GH35(53-389)	GH35(5)	GH35+3.2.1.23	3
GCF_001299255_1_ASM129925v1	XP_017995302.1	GT2_Glyco_trans_2_3(526-734)	GT0(19)	GT0	3
GCF_001299255_1_ASM129925v1	XP_017995310.1	AA5(609-1164)	AA5(5)	AA5_1	3
GCF_001299255_1_ASM129925v1	XP_017995315.1	GH16(149-472)	GH16(37)+CBM4(2)+CBM54(1)+CBM6(15)	GH16	3
GCF_001299255_1_ASM129925v1	XP_017995343.1	AA1_3(167-470)	-	AA1_3	2
GCF_001299255_1_ASM129925v1	XP_017995350.1	CE10(75-333)	-	-	1
GCF_001299255_1_ASM129925v1	XP_017995373.1	GT90(157-419)	-	GT90	2
GCF_001299255_1_ASM129925v1	XP_017995390.1	CE10(102-260)	-	-	1
GCF_001299255_1_ASM129925v1	XP_017995403.1	GT15(80-339)	GT15(1)	GT15	3
GCF_001299255_1_ASM129925v1	XP_017995404.1	GH18(19-272)	-	-	1
GCF_001299255_1_ASM129925v1	XP_017995410.1	GH79(39-488)	GH79(8)	GH79+3.2.1.-+3.2.1.31	3
GCF_001299255_1_ASM129925v1	XP_017995457.1	GH2(45-866)	GH2(10)+CBM51(5)+CBM67(4)	GH2	3
GCF_001299255_1_ASM129925v1	XP_017995521.1	GH78(241-632)	GH78(13)	GH78	3
GCF_001299255_1_ASM129925v1	XP_017995522.1	CE10(63-319)	-	-	1
GCF_001299255_1_ASM129925v1	XP_017995537.1	CE7(4-172)	-	-	1
GCF_001299255_1_ASM129925v1	XP_017995560.1	GH15(51-461)	GH15(14)+CBM20(5)	CBM20+GH15+3.2.1.3	3
GCF_001299255_1_ASM129925v1	XP_017995655.1	AA4(33-567)	AA4(2)	AA4	3
GCF_001299255_1_ASM129925v1	XP_017995811.1	GT22(39-225)+GT22(242-429)	GT22(2)	GT22	3
GCF_001299255_1_ASM129925v1	XP_017995826.1	CE5(26-229)	CE5(10)	-	2
GCF_001299255_1_ASM129925v1	XP_017995870.1	GH13_8(243-524)	GH13(94)+CBM48(20)	CBM48+GH13_8	3
GCF_001299255_1_ASM129925v1	XP_017995890.1	GH51(14-506)	GH51(7)	GH51	3
GCF_001299255_1_ASM129925v1	XP_017995905.1	GH47(86-475)	GH47(2)	GH47	3
GCF_001299255_1_ASM129925v1	XP_017995915.1	GH95(5-716)	GH95(1)+CBM13(55)+CBM32(113)+CBM51(9)	GH95	3
GCF_001299255_1_ASM129925v1	XP_017995960.1	AA3_2(5-515)	-	AA3	2
GCF_001299255_1_ASM129925v1	XP_017996001.1	CE10(41-225)	-	-	1
GCF_001299255_1_ASM129925v1	XP_017996002.1	GT69(64-324)	GT69(3)	-	2
GCF_001299255_1_ASM129925v1	XP_017996068.1	CE10(54-353)	-	-	1
GCF_001299255_1_ASM129925v1	XP_017996105.1	GH13_1(59-351)	CBM20(32)	GH13_1	3
GCF_001299255_1_ASM129925v1	XP_017996107.1	GH12(134-262)	-	-	1
GCF_001299255_1_ASM129925v1	XP_017996121.1	CBM20(12-95)	-	-	1
GCF_001299255_1_ASM129925v1	XP_017996124.1	CE5(54-227)	CE5(27)	-	2
GCF_001299255_1_ASM129925v1	XP_017996148.1	GT66(27-674)	GT66(1)	GT66	3
GCF_001299255_1_ASM129925v1	XP_017996163.1	GT22(11-420)	GT22(9)	-	2
GCF_001299255_1_ASM129925v1	XP_017996164.1	CE10(77-285)	-	-	1
GCF_001299255_1_ASM129925v1	XP_017996230.1	GT90(665-975)	GT90(9)	GT90	3
GCF_001299255_1_ASM129925v1	XP_017996234.1	CE10(455-671)	-	-	1
GCF_001299255_1_ASM129925v1	XP_017996284.1	GH76(25-401)	-	GH76	2
GCF_001299255_1_ASM129925v1	XP_017996343.1	AA11(24-224)	AA11(3)	-	2
GCF_001299255_1_ASM129925v1	XP_017996350.1	GT3(17-438)	GT3(1)	GT3	3
GCF_001299255_1_ASM129925v1	XP_017996352.1	AA3_2(39-624)	-	AA3_2	2
GCF_001299255_1_ASM129925v1	XP_017996370.1	GT21(50-361)	GT21(11)	GT21	3
GCF_001299255_1_ASM129925v1	XP_017996384.1	GH31(368-815)	GH31(7)	GH31	3
GCF_001299255_1_ASM129925v1	XP_017996415.1	GT20(15-488)	GT20(2)	GT20	3
GCF_001299255_1_ASM129925v1	XP_017996458.1	GT25(62-269)	GT25(35)	-	2
GCF_001299255_1_ASM129925v1	XP_017996474.1	AA3_3(5-642)	AA3(4)	AA3_3	3
GCF_001299255_1_ASM129925v1	XP_017996537.1	GH13_40(38-398)	GH13(3)	GH13_40	3
GCF_001299255_1_ASM129925v1	XP_017996564.1	GT34(80-284)	-	-	1
GCF_001299255_1_ASM129925v1	XP_017996608.1	CE10(136-287)	-	-	1
GCF_001299255_1_ASM129925v1	XP_017996691.1	CE10(103-372)	-	-	1
GCF_001299255_1_ASM129925v1	XP_017996744.1	CE10(104-274)	-	-	1
GCF_001299255_1_ASM129925v1	XP_017996766.1	GT90(339-584)	GT90(4)	GT90	3
GCF_001299255_1_ASM129925v1	XP_017996776.1	GT32(75-160)	GT32(25)	GT32	3
GCF_001299255_1_ASM129925v1	XP_017996779.1	GH16(131-343)	-	-	1
GCF_001299255_1_ASM129925v1	XP_017996842.1	GT15(129-379)	-	-	1
GCF_001299255_1_ASM129925v1	XP_017996954.1	GT8(6-273)	-	-	1
GCF_001299255_1_ASM129925v1	XP_017997000.1	AA7(101-306)	-	-	1
GCF_001299255_1_ASM129925v1	XP_017997016.1	GH105(86-417)	-	-	1
GCF_001299255_1_ASM129925v1	XP_017997051.1	GH105(145-423)	-	-	1
GCF_001299255_1_ASM129925v1	XP_017997052.1	AA3_1(219-738)	-	AA3	2
GCF_001299255_1_ASM129925v1	XP_017997060.1	AA9(12-236)	AA9(1)+CBM1(12)	-	2
GCF_001299255_1_ASM129925v1	XP_017997074.1	AA1_3(115-426)	AA1(36)	AA1_3	3
GCF_001299255_1_ASM129925v1	XP_017997078.1	GH125(82-543)	GH125(2)	GH125	3
GCF_001299255_1_ASM129925v1	XP_017997083.1	GH11(43-218)	GH11(4)	-	2
GCF_001299255_1_ASM129925v1	XP_017997126.1	GH31(268-704)	GH31(1)	GH31	3
GCF_001299255_1_ASM129925v1	XP_017997217.1	GH43_26(5-297)	-	GH43_26	2
GCF_001299255_1_ASM129925v1	XP_017997245.1	GH3(103-320)	GH3(13)+CBM1(30)	GH3	3
GCF_001299255_1_ASM129925v1	XP_017997328.1	CE5(78-218)	CE5(25)	-	2
GCF_001299255_1_ASM129925v1	XP_017997360.1	AA1_3(102-420)	AA1(32)	AA1_3	3
GCF_001299255_1_ASM129925v1	XP_017997378.1	GH152(3-187)	-	-	1
GCF_001299255_1_ASM129925v1	XP_017997421.1	CE10(100-328)	-	-	1
GCF_001299255_1_ASM129925v1	XP_017997423.1	GH13_4(115-499)	-	GH13_4	2
GCF_001299255_1_ASM129925v1	XP_017997437.1	GH13_5(35-356)	GH13(23)+CBM20(17)	GH13_5	3
GCF_001299255_1_ASM129925v1	XP_017997444.1	CE4(43-170)	-	-	1
GCF_001299255_1_ASM129925v1	XP_017997478.1	GH64(56-442)	GH64(5)+CBM6(29)	-	2
GCF_001299255_1_ASM129925v1	XP_017997483.1	GH16(92-278)	GH16(23)+CBM18(8)	-	2
GCF_001299255_1_ASM129925v1	XP_017997506.1	AA4(128-314)	-	-	1
GCF_001299255_1_ASM129925v1	XP_017997616.1	GH72(14-341)	-	-	1
GCF_001299255_1_ASM129925v1	XP_017997627.1	GH51(224-645)	GH51(5)	GH51+3.2.1.55	3
GCF_001299255_1_ASM129925v1	XP_017997629.1	CE10(66-351)	-	-	1
GCF_001299255_1_ASM129925v1	XP_017997665.1	GH93(46-353)	GH93(1)	GH93	3
GCF_001299255_1_ASM129925v1	XP_017997680.1	GH3(49-262)	GH3(8)	GH3+3.2.1.21	3
GCF_001299255_1_ASM129925v1	XP_017997718.1	GT2_Glycos_transf_2(113-313)	-	GT2	2
GCF_001299255_1_ASM129925v1	XP_017997731.1	GT2_Chitin_synth_1(113-281)+GT2_Chitin_synth_2(259-576)	GT2(9)	GT2	3
GCF_001299255_1_ASM129925v1	XP_017997768.1	AA1_3(103-392)	AA1(25)	AA1_3	3
GCF_001299255_1_ASM129925v1	XP_017997769.1	GH10(73-396)	GH10(4)+CBM1(2)+CBM22(13)	GH10+3.2.1.8	3
GCF_001299255_1_ASM129925v1	XP_017997788.1	GT76(20-418)	GT76(3)	-	2
GCF_001299255_1_ASM129925v1	XP_017997828.1	CE10(50-317)	-	-	1
GCF_001299255_1_ASM129925v1	XP_017997840.1	GH16(62-179)	GH16(53)	-	2
GCF_001299255_1_ASM129925v1	XP_017997846.1	CE10(129-299)	-	-	1
GCF_001299255_1_ASM129925v1	XP_017997850.1	GH2(91-679)	GH2(70)	GH2	3
GCF_001299255_1_ASM129925v1	XP_017997899.1	GH76(26-411)	GH76(7)	GH76	3
GCF_001299255_1_ASM129925v1	XP_017997906.1	GH43_26(32-349)	-	GH43_26	2
GCF_001299255_1_ASM129925v1	XP_017997964.1	CE10(56-335)	-	-	1
GCF_001299255_1_ASM129925v1	XP_017997987.1	AA9(9-234)	-	-	1
GCF_001299255_1_ASM129925v1	XP_017998022.1	GT4(683-856)	GT4(145)	GT4	3
GCF_001299255_1_ASM129925v1	XP_017998025.1	GT90(383-708)	GT90(16)	GT90	3
GCF_001299255_1_ASM129925v1	XP_017998034.1	CE4(76-181)	-	-	1
GCF_001299255_1_ASM129925v1	XP_017998083.1	AA9(11-236)	-	-	1
GCF_001299255_1_ASM129925v1	XP_017998084.1	CE10(77-220)	-	-	1
GCF_001299255_1_ASM129925v1	XP_017998108.1	GT58(25-390)	GT58(1)	-	2
GCF_001299255_1_ASM129925v1	XP_017998158.1	CE3(46-238)	-	-	1
GCF_001299255_1_ASM129925v1	XP_017998235.1	AA1_2(1-151)	AA1(19)	-	2
GCF_001299255_1_ASM129925v1	XP_017998268.1	AA3_2(11-538)	AA3(16)	AA3_2	3
GCF_001299255_1_ASM129925v1	XP_017998284.1	GH72(20-321)	-	-	1
GCF_001299255_1_ASM129925v1	XP_017998297.1	GH2(3-548)	GH2(1)+CBM67(4)	GH2	3
GCF_001299255_1_ASM129925v1	XP_017998394.1	GH154(25-406)	GH154(10)	GH154	3
GCF_001299255_1_ASM129925v1	XP_017998438.1	AA3_2(37-633)	AA3(3)	AA3_2	3
GCF_001299255_1_ASM129925v1	XP_017998445.1	GT15(1-214)	GT15(3)	GT15	3
GCF_001299255_1_ASM129925v1	XP_017998491.1	GT2_Glyco_tranf_2_3(85-331)	-	GT2	2
GCF_001299255_1_ASM129925v1	XP_017998567.1	CE10(63-340)	-	-	1
GCF_001299255_1_ASM129925v1	XP_017998661.1	AA6(4-199)	AA6(1)	-	2
GCF_001299255_1_ASM129925v1	XP_017998668.1	AA7(191-395)	-	-	1
GCF_001299255_1_ASM129925v1	XP_017998693.1	CE10(92-356)	-	-	1
GCF_001299255_1_ASM129925v1	XP_017998716.1	GT90(210-401)	-	-	1
GCF_001299255_1_ASM129925v1	XP_017998735.1	GH47(65-568)	GH47(2)	GH47	3
GCF_001299255_1_ASM129925v1	XP_017998795.1	GH3(67-300)	GH3(58)	GH3+3.2.1.37	3
GCF_001299255_1_ASM129925v1	XP_017998816.1	GH5_9(77-379)	GH5(5)	GH5_9	3
GCF_001299255_1_ASM129925v1	XP_017998898.1	AA2(129-302)	-	-	1
GCF_001299255_1_ASM129925v1	XP_017998932.1	AA7(37-453)	-	-	1
GCF_001299255_1_ASM129925v1	XP_017998982.1	AA11(31-230)	-	-	1
GCF_001299255_1_ASM129925v1	XP_017999025.1	GH47(114-641)	GH47(2)	GH47	3
GCF_001299255_1_ASM129925v1	XP_017999040.1	GT71(293-530)	GT71(16)	GT71	3
GCF_001299255_1_ASM129925v1	XP_017999051.1	GH128(366-486)	-	-	1
GCF_001299255_1_ASM129925v1	XP_017999140.1	GT71(231-466)	-	-	1
GCF_001299255_1_ASM129925v1	XP_017999153.1	GT15(144-394)	GT15(1)	GT15	3
GCF_001299255_1_ASM129925v1	XP_017999249.1	GH128(308-511)	-	-	1
GCF_001299255_1_ASM129925v1	XP_017999269.1	CE10(7-301)	-	-	1
GCF_001299255_1_ASM129925v1	XP_017999295.1	AA9(3-222)	AA9(1)+CBM1(12)	-	2
GCF_001299255_1_ASM129925v1	XP_017999314.1	AA1_3(163-451)	AA1(12)	AA1_3	3
GCF_001299255_1_ASM129925v1	XP_017999315.1	GH47(117-606)	GH47(2)	GH47	3
GCF_001299255_1_ASM129925v1	XP_017999320.1	GH3(36-250)	GH3(64)	GH3	3
GCF_001299255_1_ASM129925v1	XP_017999367.1	GH128(57-284)	-	-	1
GCF_001299255_1_ASM129925v1	XP_017999387.1	AA7(55-493)	AA7(3)	AA7	3
GCF_001299255_1_ASM129925v1	XP_017999408.1	AA3_2(5-568)	AA3(24)	AA3_2	3
GCF_001299255_1_ASM129925v1	XP_017999417.1	CBM67(10-191)+GH78(261-732)	GH78(15)+CBM67(14)	GH78	3
GCF_001299255_1_ASM129925v1	XP_017999443.1	GT1(366-671)	GT1(76)	GT1	3
GCF_001299255_1_ASM129925v1	XP_017999475.1	GH128(66-292)	-	-	1
GCF_001299255_1_ASM129925v1	XP_017999529.1	GH32(65-394)	-	GH32	2
GCF_001299255_1_ASM129925v1	XP_017999575.1	AA4(42-572)	AA4(2)	AA4	3
GCF_001299255_1_ASM129925v1	XP_017999602.1	GT50(133-401)	GT50(1)	GT50	3
GCF_001299255_1_ASM129925v1	XP_017999605.1	GH16(139-467)	GH16(37)+CBM6(15)	GH16	3
GCF_001299255_1_ASM129925v1	XP_017999619.1	CE10(83-260)	-	-	1
GCF_001299255_1_ASM129925v1	XP_017999621.1	GH13_40(66-442)	GH13(3)	GH13_40+3.2.1.20	3
GCF_001299255_1_ASM129925v1	XP_017999662.1	AA3_2(33-623)	AA3(20)	AA3_2	3
GCF_001299255_1_ASM129925v1	XP_017999708.1	GH17(188-313)	GH17(19)	-	2
GCF_001299255_1_ASM129925v1	XP_017999748.1	GH105(49-376)	GH105(1)	GH105	3
GCF_001299255_1_ASM129925v1	XP_017999767.1	GT2_Glyco_trans_2_3(519-731)	GT0(19)	GT0	3
GCF_001299255_1_ASM129925v1	XP_017999920.1	GH13_40(31-391)	GH13(29)	GH13_40+3.2.1.20	3
GCF_001299255_1_ASM129925v1	XP_017999970.1	GH20(235-552)	-	GH20	2
GCF_001299255_1_ASM129925v1	XP_017999978.1	GH5_9(381-638)	GH5(20)	GH5_9	3
GCF_001299255_1_ASM129925v1	XP_017999985.1	CE10(105-300)	-	-	1
GCF_001299255_1_ASM129925v1	XP_018000059.1	GH31(185-612)	GH31(6)	GH31	3
GCF_001299255_1_ASM129925v1	XP_018000119.1	GT57(45-524)	GT57(2)	GT57	3
GCF_001299255_1_ASM129925v1	XP_018000137.1	GH62(38-321)	GH62(2)+CBM2(69)	GH62	3
GCF_001299255_1_ASM129925v1	XP_018000210.1	GH31(226-719)	GH31(24)	GH31	3
GCF_001299255_1_ASM129925v1	XP_018000223.1	GT2_Chitin_synth_1(211-379)+GT2_Chitin_synth_2(356-632)	GT2(9)	GT2+2.4.1.16	3
GCF_001299255_1_ASM129925v1	XP_018000256.1	GH3(108-324)	GH3(113)	GH3	3
GCF_001299255_1_ASM129925v1	XP_018000280.1	AA7(37-467)	-	-	1
GCF_001299255_1_ASM129925v1	XP_018000290.1	AA2(490-735)	-	-	1
GCF_001299255_1_ASM129925v1	XP_018000320.1	AA7(95-308)	-	-	1
GCF_001299255_1_ASM129925v1	XP_018000321.1	AA7(52-236)	-	-	1
GCF_001299255_1_ASM129925v1	XP_018000336.1	CE10(128-289)	-	-	1
GCF_001299255_1_ASM129925v1	XP_018000351.1	CE10(89-352)	-	-	1
GCF_001299255_1_ASM129925v1	XP_018000368.1	GH76(25-397)	GH76(2)	GH76	3
GCF_001299255_1_ASM129925v1	XP_018000380.1	GT33(37-441)	GT33(2)	GT33	3
GCF_001299255_1_ASM129925v1	XP_018000382.1	GH132(66-337)	GH132(2)	GH132	3
GCF_001299255_1_ASM129925v1	XP_018000455.1	AA9(9-230)	AA9(1)+CBM1(12)	-	2
GCF_001299255_1_ASM129925v1	XP_018000504.1	GH47(94-564)	GH47(2)	GH47	3
GCF_001299255_1_ASM129925v1	XP_018000526.1	GT2_Chitin_synth_1(263-426)+GT2_Chitin_synth_2(404-612)	GT2(9)	GT2+2.4.1.16	3
GCF_001299255_1_ASM129925v1	XP_018000543.1	GH2(3-707)	GH2(21)	GH2	3
GCF_001299255_1_ASM129925v1	XP_018000566.1	AA3_3(17-611)	AA3(14)	AA3_3	3
GCF_001299255_1_ASM129925v1	XP_018000615.1	GH81(1216-1893)	GH81(1)	GH81+3.2.1.39	3
GCF_001299255_1_ASM129925v1	XP_018000616.1	GH13_5(58-406)	-	GH13_5	2
GCF_001299255_1_ASM129925v1	XP_018000623.1	GH72(24-323)	GH72(3)	GH72+2.4.1.-	3
GCF_001299255_1_ASM129925v1	XP_018000653.1	GH13_5(128-470)	-	GH13_5	2
GCF_001299255_1_ASM129925v1	XP_018000661.1	GH18(202-584)	GH18(28)	-	2
GCF_001299255_1_ASM129925v1	XP_018000673.1	CE9(838-1240)	-	-	1
GCF_001299255_1_ASM129925v1	XP_018000690.1	GT2_Glyco_tranf_2_3(319-527)	-	GT2	2
GCF_001299255_1_ASM129925v1	XP_018000696.1	GH2(63-500)	GH2(52)+CBM42(2)+CBM67(18)	GH2	3
GCF_001299255_1_ASM129925v1	XP_018000705.1	GH13_22(99-494)+GT5(1250-1562)	GT5(22)	GH13_22+GT5	3
GCF_001299255_1_ASM129925v1	XP_018000885.1	GT90(282-542)	GT90(8)	-	2
GCF_001299255_1_ASM129925v1Phialophora attinorum	XP_018000923.1	PL3_2(24-130)	PL3(7)	-	2
GCF_001299255_1_ASM129925v1	XP_018000925.1	GH31(263-707)	GH31(1)	GH31	3
GCF_001299255_1_ASM129925v1	XP_018000929.1	CE5(30-165)	-	-	1
GCF_001299255_1_ASM129925v1	XP_018000978.1	GH55(29-399)+GH55(461-961)	GH55(2)	GH55	3
GCF_001299255_1_ASM129925v1	XP_018001026.1	GH3(74-275)	-	GH3	2
GCF_001299255_1_ASM129925v1	XP_018001085.1	GT4(209-353)	GT4(169)	GT4	3
GCF_001299255_1_ASM129925v1	XP_018001130.1	GT2_Chitin_synth_1(404-566)+GT2_Chitin_synth_2(544-733)	GT2(9)	GT2	3
GCF_001299255_1_ASM129925v1	XP_018001160.1	CE10(53-317)	-	-	1
GCF_001299255_1_ASM129925v1	XP_018001166.1	CE10(131-309)	-	-	1
GCF_001299255_1_ASM129925v1	XP_018001182.1	GT59(34-501)	GT59(2)	-	2
GCF_001299255_1_ASM129925v1	XP_018001212.1	GT32(91-177)	GT32(25)	GT32	3
GCF_001299255_1_ASM129925v1	XP_018001225.1	GT1(267-598)	GT1(76)	GT1	3
GCF_001299255_1_ASM129925v1	XP_018001233.1	GH38(289-546)	GH38(5)	GH38	3
GCF_001299255_1_ASM129925v1	XP_018001235.1	GH28(52-410)	-	GH28	2
GCF_001299255_1_ASM129925v1	XP_018001246.1	GH3(276-438)	GH3(40)	GH3	3
GCF_001299255_1_ASM129925v1	XP_018001313.1	GH76(73-475)	GH0(68)	GH0	3
GCF_001299255_1_ASM129925v1	XP_018001323.1	GH10(34-326)	GH10(4)+CBM1(2)+CBM2(23)	GH10	3
GCF_001299255_1_ASM129925v1	XP_018001347.1	GT22(5-423)	GT22(3)	GT22	3
GCF_001299255_1_ASM129925v1	XP_018001356.1	GH13_22(100-497)+GH13_22(1173-1499)	GT5(22)	GH13_22+GT5	3
GCF_001299255_1_ASM129925v1	XP_018001409.1	GH12(187-334)	-	-	1
GCF_001299255_1_ASM129925v1	XP_018001476.1	AA7(2-227)	-	-	1
GCF_001299255_1_ASM129925v1	XP_018001506.1	GT90(48-283)	-	-	1
GCF_001299255_1_ASM129925v1	XP_018001513.1	GT4(447-616)	-	GT4	2
GCF_001299255_1_ASM129925v1	XP_018001528.1	GH17(410-682)	GH17(22)	GH17	3
GCF_001299255_1_ASM129925v1	XP_018001536.1	GT32(80-162)	GT32(3)	-	2
GCF_001299255_1_ASM129925v1	XP_018001546.1	GT34(72-273)	-	-	1
GCF_001299255_1_ASM129925v1	XP_018001592.1	GT2_Glyco_trans_2_3(375-561)	-	GT2+2.4.1.-	2
GCF_001299255_1_ASM129925v1	XP_018001662.1	GH35(13-205)	GH35(14)	GH35	3
GCF_001299255_1_ASM129925v1	XP_018001671.1	GH76(42-403)	GH76(2)	GH76	3
GCF_001299255_1_ASM129925v1	XP_018001715.1	GT8(41-184)	GT8(34)	GT8	3
GCF_001299255_1_ASM129925v1	XP_018001760.1	CE4(45-151)	-	-	1
GCF_001299255_1_ASM129925v1	XP_018001770.1	CE16(44-345)	CE16(2)	-	2
GCF_001299255_1_ASM129925v1	XP_018001782.1	GH18(38-315)	GH18(44)+CBM1(13)	-	2
GCF_001299255_1_ASM129925v1	XP_018001793.1	GH114(93-280)	GH114(3)	-	2
GCF_001299255_1_ASM129925v1	XP_018001858.1	GH43_11(52-264)	GH43(2)	GH43_11	3
GCF_001299255_1_ASM129925v1	XP_018001875.1	CE10(93-253)	-	-	1
GCF_001299255_1_ASM129925v1	XP_018001935.1	AA3_3(12-610)	AA3(14)	AA3_3	3
GCF_001299255_1_ASM129925v1	XP_018001961.1	AA7(56-255)	-	-	1
GCF_001299255_1_ASM129925v1	XP_018001971.1	GH16(69-310)	GH16(53)	GH16+3.2.1.73	3
GCF_001299255_1_ASM129925v1	XP_018001972.1	AA3_2(10-538)	AA3(24)	AA3_2	3
GCF_001299255_1_ASM129925v1	XP_018001991.1	GH3(157-334)	GH3(22)	GH3	3
GCF_001299255_1_ASM129925v1	XP_018002124.1	GH3(81-300)	GH3(13)+CBM1(30)	GH3	3
GCF_001299255_1_ASM129925v1	XP_018002153.1	GH55(176-936)	GH55(2)	GH55	3
GCF_001299255_1_ASM129925v1	XP_018002187.1	GT32(119-197)	GT32(5)	GT32	3
GCF_001299255_1_ASM129925v1	XP_018002191.1	CE10(75-334)	-	-	1
GCF_001299255_1_ASM129925v1	XP_018002196.1	GH43_30(48-335)	-	-	1
GCF_001299255_1_ASM129925v1	XP_018002243.1	AA2(70-250)	AA0(2)	AA0	3
GCF_001299255_1_ASM129925v1	XP_018002275.1	GT17(83-408)	-	-	1
GCF_001299255_1_ASM129925v1	XP_018002280.1	GH63(561-775)	GH63(2)	GH63+3.2.1.106	3
GCF_001299255_1_ASM129925v1	XP_018002296.1	GT91(256-682)	-	-	1
GCF_001299255_1_ASM129925v1	XP_018002344.1	CE5(39-203)	CE5(13)	-	2
GCF_001299255_1_ASM129925v1	XP_018002377.1	GH127(12-546)	-	GH127	2
GCF_001299255_1_ASM129925v1	XP_018002420.1	CE4(218-366)	-	-	1
GCF_001299255_1_ASM129925v1	XP_018002426.1	AA1_2(42-359)	AA1(4)	AA1_2	3
GCF_001299255_1_ASM129925v1	XP_018002542.1	GH20(167-509)	GH20(74)	GH20	3
GCF_001299255_1_ASM129925v1	XP_018002545.1	CE4(46-151)	-	-	1
GCF_001299255_1_ASM129925v1	XP_018002566.1	CE10(25-340)	-	-	1
GCF_001299255_1_ASM129925v1	XP_018002568.1	CE4(298-425)	CE4(143)+CBM18(7)	-	2
GCF_001299255_1_ASM129925v1	XP_018002570.1	GH1(159-600)	-	GH1	2
GCF_001299255_1_ASM129925v1	XP_018002592.1	GT2_Glyco_tranf_2_3(46-271)	-	GT2	2
GCF_001299255_1_ASM129925v1	XP_018002627.1	CE10(494-699)	-	-	1
GCF_001299255_1_ASM129925v1	XP_018002663.1	GT17(85-366)	GT17(3)	-	2
GCF_001299255_1_ASM129925v1	XP_018002674.1	GH47(93-557)	GH47(2)	GH47	3
GCF_001299255_1_ASM129925v1	XP_018002691.1	CE10(106-340)	-	-	1
GCF_001299255_1_ASM129925v1	XP_018002695.1	GH76(21-407)	-	GH76	2
GCF_001299255_1_ASM129925v1	XP_018002703.1	GH16(79-224)	GH16(22)+CBM2(27)	-	2
GCF_001299255_1_ASM129925v1	XP_018002807.1	CE9(14-243)	CE9(25)	CE9	3
GCF_001299255_1_ASM129925v1	XP_018002836.1	CE10(22-264)	-	-	1
GCF_001299255_1_ASM129925v1	XP_018002838.1	CE10(63-340)	-	-	1
GCF_001299255_1_ASM129925v1	XP_018002873.1	AA3_3(51-651)	AA3(14)	AA3_3	3
GCF_001299255_1_ASM129925v1	XP_018002917.1	CE10(98-298)	-	-	1
GCF_001299255_1_ASM129925v1	XP_018002927.1	GH18(50-302)	-	-	1
GCF_001299255_1_ASM129925v1	XP_018002988.1	GH2(10-739)	GH2(21)	GH2+3.2.1.25	3
GCF_001299255_1_ASM129925v1	XP_018003013.1	GT20(8-477)	GT20(2)+CBM20(39)	GT20	3
GCF_001299255_1_ASM129925v1	XP_018003016.1	GH18(55-405)	GH18(20)+CBM14(26)	GH18	3
GCF_001299255_1_ASM129925v1	XP_018003047.1	GT4(316-471)	GT4(109)	GT4	3
GCF_001299255_1_ASM129925v1	XP_018003086.1	GH47(193-862)	GH47(2)	GH47	3
GCF_001299255_1_ASM129925v1	XP_018003119.1	AA7(32-472)	-	-	1
GCF_001299255_1_ASM129925v1	XP_018003123.1	CE10(104-329)	-	-	1
GCF_001299255_1_ASM129925v1	XP_018003137.1	GT2_Chitin_synth_2(262-554)	-	GT2	2
GCF_001299255_1_ASM129925v1	XP_018003140.1	GT17(49-360)	GT17(3)	-	2
GCF_001299255_1_ASM129925v1	XP_018003185.1	AA3(10-520)	AA3(9)	AA3_2	3
GCF_001299255_1_ASM129925v1	XP_018003219.1	GH132(121-389)	GH132(1)	-	2
GCF_001299255_1_ASM129925v1	XP_018003238.1	AA3_2(40-504)	AA3(20)	AA3_2	3
GCF_001299255_1_ASM129925v1	XP_018003248.1	CBM67(153-301)+GH78(346-874)	GH78(1)+CBM67(1)	GH78	3
GCF_001299255_1_ASM129925v1	XP_018003280.1	GT8(14-284)	GT8(69)	GT8	3
GCF_001299255_1_ASM129925v1	XP_018003297.1	GT34(68-319)	GT34(5)	-	2
GCF_001299255_1_ASM129925v1	XP_018003307.1	GT62(81-348)	GT62(2)	GT62	3
GCF_001299255_1_ASM129925v1	XP_018003323.1	GT35(163-878)	GT35(1)	GT35	3
GCF_001299255_1_ASM129925v1	XP_018003330.1	GH10(21-313)	GH10(37)+CBM1(2)+CBM2(23)	GH10	3
GCF_001299255_1_ASM129925v1	XP_018003431.1	GH3(78-302)	-	GH3	2
GCF_001299255_1_ASM129925v1	XP_018003496.1	AA3_2(17-543)	AA3(21)	AA3_2	3
GCF_001299255_1_ASM129925v1	XP_018003522.1	GH55(11-804)	GH55(2)	GH55	3
GCF_001299255_1_ASM129925v1	XP_018003531.1	GH32(1-215)	GH32(6)	GH32	3
GCF_001299255_1_ASM129925v1	XP_018003540.1	CE10(239-548)	-	-	1
GCF_001299255_1_ASM129925v1	XP_018003605.1	GT2_Glyco_tranf_2_3(117-325)	-	-	1
GCF_001299255_1_ASM129925v1	XP_018003636.1	GT2_Chitin_synth_2(1203-1710)	GT2(161)	GT2	3
GCF_001299255_1_ASM129925v1	XP_018003640.1	GT32(63-141)	-	-	1
GCF_001299255_1_ASM129925v1	XP_018003668.1	AA11(14-208)	-	-	1
GCF_001299255_1_ASM129925v1	XP_018003700.1	GH72(19-289)	-	GH72	2
GCF_001299255_1_ASM129925v1	XP_018003711.1	GT2_Chitin_synth_2(1018-1506)	GT2(161)	GT2	3
GCF_001299255_1_ASM129925v1	XP_018003727.1	CE4(46-150)	-	-	1
GCF_001299255_1_ASM129925v1	XP_018003730.1	CE10(92-247)	-	-	1
GCF_001299255_1_ASM129925v1	XP_018003738.1	GH65(398-730)	GH65(13)+CBM32(118)	GH65	3
GCF_001299255_1_ASM129925v1	XP_018003740.1	GH16(75-307)	GH16(53)	-	2
GCF_001299255_1_ASM129925v1	XP_018003756.1	AA3_2(13-546)	AA3(9)	AA3_2	3
GCF_001299255_1_ASM129925v1	XP_018003779.1	CE10(105-280)	-	-	1
GCF_001299255_1_ASM129925v1	XP_018003875.1	GH64(282-648)	-	-	1
GCF_001299255_1_ASM129925v1	XP_018003890.1	GH47(54-598)	GH47(3)	GH47	3
GCF_001299255_1_ASM129925v1	XP_018003922.1	GT34(68-253)	-	-	1
GCF_001299255_1_ASM129925v1	XP_018003989.1	CE10(156-384)	-	-	1
GCF_001299255_1_ASM129925v1	XP_018004057.1	AA1_3(30-371)	AA1(23)	AA1	3
GCF_001299255_1_ASM129925v1	XP_018004167.1	GT1(1-284)	GT1(76)	GT1	3
GCF_001299255_1_ASM129925v1	XP_018004189.1	CE10(105-331)	-	-	1
GCF_001299255_1_ASM129925v1	XP_018004254.1	GH47(79-561)	GH47(2)	GH47	3
GCF_001299255_1_ASM129925v1	XP_018004292.1	GH3(107-328)	GH3(13)+CBM1(30)	GH3+3.2.1.21	3
GCF_001299255_1_ASM129925v1	XP_018004302.1	GH5_12(15-546)	GH5(19)	GH5_12	3
GCF_001299255_1_ASM129925v1	XP_018004322.1	GH16(48-260)	-	-	1
GCF_001299255_1_ASM129925v1	XP_018004366.1	GH37(163-707)	GH37(2)	GH37	3
GCF_001299255_1_ASM129925v1	XP_018004433.1	AA3_2(32-617)	-	AA3_2	2
GCF_001299255_1_ASM129925v1	XP_018004456.1	GH3(65-297)	GH3(58)	GH3+3.2.1.37	3
GCF_001299255_1_ASM129925v1	XP_018004494.1	GT1(947-1360)	GT1(7)	GT1	3
GCF_001299255_1_ASM129925v1	XP_018004523.1	CE10(501-653)	-	-	1
GCF_001299255_1_ASM129925v1	XP_018004579.1	GT2_Glycos_transf_2(9-182)	GT2(122)	-	2
GCF_001299255_1_ASM129925v1	XP_018004651.1	GH72(23-335)	GH72(2)+CBM43(12)	CBM43+GH72	3
GCF_001299255_1_ASM129925v1	XP_018004660.1	CE10(94-243)	-	-	1
GCF_001299255_1_ASM129925v1	XP_018004672.1	GH43_1(271-598)	GH43(8)	GH43_1	3
GCF_001299255_1_ASM129925v1	XP_018004676.1	GH92(296-808)	GH92(9)	GH92	3
GCF_001299255_1_ASM129925v1	XP_018004735.1	GT48(803-1583)	GT48(1)	GT48	3
GCF_001299255_1_ASM129925v1	XP_018004742.1	GT20(261-572)	GT20(4)	GT20	3
GCF_001299255_1_ASM129925v1	XP_018004743.1	CE5(48-263)	CE5(25)	-	2
GCF_001299255_1_ASM129925v1	XP_018004777.1	GH43_12(9-289)	-	GH43_14	2
GCF_001299255_1_ASM129925v1	XP_018004814.1	GH130(55-350)	GH130(19)	-	2
GCF_001299255_1_ASM129925v1	XP_018004837.1	AA4(37-583)	AA4(1)	AA4	3
GCF_001299255_1_ASM129925v1	XP_018004842.1	GH16(142-492)	GH16(37)+CBM4(2)+CBM54(1)+CBM6(15)	GH16	3
GCF_001299255_1_ASM129925v1	XP_018004894.1	GT39(51-295)	GT39(2)	GT39	3
GCF_001299255_1_ASM129925v1	XP_018004913.1	GT2_Chitin_synth_2(660-1167)	GT2(161)	GT2	3
GCF_001299255_1_ASM129925v1	XP_018004942.1	GT25(106-324)	-	-	1
GCF_001299255_1_ASM129925v1	XP_018004954.1	CE10(82-332)	-	-	1
GCF_001299255_1_ASM129925v1	XP_018004998.1	GT57(67-573)	GT57(1)	GT57	3
GCF_001299255_1_ASM129925v1	XP_018005105.1	AA3_2(74-615)	AA3(7)	AA3_2	3
GCF_001299255_1_ASM129925v1	XP_018005151.1	GT2_Glyco_trans_2_3(519-725)	GT0(19)	GT0	3
GCF_001299255_1_ASM129925v1	XP_018005179.1	GT1(262-582)	GT1(76)	GT1	3
GCF_001299255_1_ASM129925v1	XP_018005235.1	GT25(53-265)	-	-	1
GCF_001299255_1_ASM129925v1	XP_018005254.1	GH18(3-224)	GH18(32)	-	2
GCF_001299255_1_ASM129925v1	XP_018005279.1	GT34(132-409)	GT34(7)	GT34	3
GCF_001299255_1_ASM129925v1	XP_018005284.1	GH16(53-311)	GH16(53)	-	2
GCF_001299255_1_ASM129925v1	XP_018005295.1	AA7(133-336)	-	-	1
GCF_001299255_1_ASM129925v1	XP_018005339.1	GT4(249-403)	-	GT4	2
GCF_001299255_1_ASM129925v1	XP_018005340.1	CE1(25-274)	-	-	1
GCF_001299255_1_ASM129925v1	XP_018005363.1	GT90(597-853)	-	-	1
GCF_001299255_1_ASM129925v1	XP_018005384.1	GH5_22(49-339)	GH5(60)	GH5_22	3
GCF_001299255_1_ASM129925v1	XP_018005417.1	AA3_2(2-587)	-	AA3_2	2
GCF_001299255_1_ASM129925v1	XP_018005441.1	GH93(46-359)	GH93(1)	GH93	3
GCF_001299255_1_ASM129925v1	XP_018005459.1	CE10(28-306)	-	-	1
GCF_001299255_1_ASM129925v1	XP_018005479.1	GT22(47-533)	GT22(5)	GT22	3
GCF_001299255_1_ASM129925v1	XP_018005484.1	GH16(49-309)	GH16(53)+CBM14(14)	-	2
GCF_001299255_1_ASM129925v1	XP_018005490.1	CE5(55-228)	CE5(27)	-	2
GCF_001299255_1_ASM129925v1	XP_018005499.1	GT20(60-534)	GT20(2)	GT20+2.4.1.15	3
GCF_001299255_1_ASM129925v1	XP_018005554.1	GH16(84-245)	GH16(22)	-	2
GCF_001299255_1_ASM129925v1	XP_018005579.1	CE10(72-293)	-	-	1
GCF_001299255_1_ASM129925v1	XP_018005611.1	GH114(89-285)	GH114(3)	-	2
GCF_001299255_1_ASM129925v1	XP_018005666.1	CE5(53-222)	CE5(18)	-	2
GCF_001299255_1_ASM129925v1	XP_018005707.1	AA12(42-442)	AA12(1)	AA12	3
GCF_001299255_1_ASM129925v1	XP_018005709.1	GT4(178-321)	GT4(1)	-	2
GCF_001299255_1_ASM129925v1	XP_018005819.1	AA9(8-230)	AA9(14)	-	2
GCF_001299255_1_ASM129925v1	XP_018005851.1	GH135(6-329)	-	GH135	2
GCF_001299255_1_ASM129925v1	XP_018005854.1	GH13_25(1067-1519)	GH133(2)	GH13_25+GH133	3
GCF_001299255_1_ASM129925v1	XP_018005898.1	GH47(107-661)	GH47(11)	GH47	3
GCF_001299255_1_ASM129925v1	XP_018005904.1	GH16(81-221)	GH16(22)	-	2
GCF_001299255_1_ASM129925v1	XP_018005945.1	CE10(109-456)	-	-	1
GCF_001299255_1_ASM129925v1	XP_018005956.1	GT20(174-617)	GT20(6)	GT20	3
GCF_001299255_1_ASM129925v1	XP_018005960.1	GH79(39-493)	GH79(11)	GH79	3
GCF_001299255_1_ASM129925v1	XP_018005972.1	GH27(24-367)	GH27(16)+CBM35(43)+CBM51(1)	GH27	3
GCF_001299255_1_ASM129925v1	XP_018006051.1	GH20(1-337)	GH20(17)	GH20+3.2.1.52	3
GCF_001299255_1_ASM129925v1	XP_018006061.1	GH11(51-226)	CE4(45)+GH11(2)+CBM1(4)+CBM10(5)+CBM2(2)+CBM6(17)+CBM60(1)	GH11	3
GCF_001299255_1_ASM129925v1	XP_018006067.1	AA4(8-317)	AA4(1)	AA4	3
GCF_001299255_1_ASM129925v1	XP_017998347.1	-	CE4(51)	CE4	2
GCF_001299255_1_ASM129925v1	XP_017995283.1	-	CE4(51)	-	1
GCF_001299255_1_ASM129925v1	XP_017998412.1	-	CE4(108)	CE4	2
GCF_001299255_1_ASM129925v1	XP_018005141.1	-	GH0(2)	GH0	2
GCF_001299255_1_ASM129925v1	XP_017995112.1	-	GH125(2)	-	1
GCF_001299255_1_ASM129925v1	XP_017998486.1	-	GH16(5)	GH16	2
GCF_001299255_1_ASM129925v1	XP_018002929.1	-	GH17(19)	-	1
GCF_001299255_1_ASM129925v1	XP_017999065.1	-	GH17(19)	-	1
GCF_001299255_1_ASM129925v1	XP_017997946.1	-	GH17(25)	-	1
GCF_001299255_1_ASM129925v1	XP_017997370.1	-	GH17(32)	-	1
GCF_001299255_1_ASM129925v1	XP_017998365.1	-	GH2(10)	GH2	2
GCF_001299255_1_ASM129925v1	XP_017997765.1	-	GH3(9)	-	1
GCF_001299255_1_ASM129925v1	XP_018003416.1	-	GH32(26)	-	1
GCF_001299255_1_ASM129925v1	XP_018002210.1	-	GH36(24)	GH36	2
GCF_001299255_1_ASM129925v1	XP_017999580.1	-	GH36(24)	GH36	2
GCF_001299255_1_ASM129925v1	XP_017994957.1	-	GH36(24)	GH36	2
GCF_001299255_1_ASM129925v1	XP_018002265.1	-	AA1(25)	-	1
GCF_001299255_1_ASM129925v1	XP_017997954.1	-	AA1(27)	AA1	2
GCF_001299255_1_ASM129925v1	XP_018005425.1	-	AA4(1)	-	1
GCF_001299255_1_ASM129925v1	XP_017997153.1	-	AA5(7)+CBM18(15)	-	1
GCF_001299255_1_ASM129925v1	XP_017996890.1	-	AA8(5)	-	1
GCF_001299255_1_ASM129925v1	XP_018005291.1	-	GT32(38)	GT32	2
GCF_001299255_1_ASM129925v1	XP_018003536.1	-	GT41(17)	GT41	2
GCF_001299255_1_ASM129925v1	XP_017997404.1	-	GT87(6)	-	1
GCF_001299255_1_ASM129925v1	XP_017997269.1	-	CBM12(17)	-	1
GCF_001299255_1_ASM129925v1	XP_017997361.1	-	CBM14(14)	-	1
GCF_001299255_1_ASM129925v1	XP_017999879.1	-	CBM18(25)	CBM18	2
GCF_001299255_1_ASM129925v1	XP_017997186.1	-	CBM48(27)	-	1
GCF_001299255_1_ASM129925v1	XP_017997406.1	-	CBM57(16)	-	1
GCF_001299255_1_ASM129925v1	XP_018005790.1	-	CBM57(16)	-	1
GCF_001299255_1_ASM129925v1	XP_018005286.1	-	CBM57(16)	-	1
GCF_001299255_1_ASM129925v1	XP_017994595.1	-	-	GT4	1
GCF_001299255_1_ASM129925v1	XP_017995183.1	-	-	GH78+GH79	1
GCF_001299255_1_ASM129925v1	XP_017995237.1	-	-	AA3_2	1
GCF_001299255_1_ASM129925v1	XP_017995364.1	-	-	GH18	1
GCF_001299255_1_ASM129925v1	XP_017995509.1	-	-	GT22	1
GCF_001299255_1_ASM129925v1	XP_017995863.1	-	-	GH1+GH95	1
GCF_001299255_1_ASM129925v1	XP_017996036.1	-	-	GT0	1
GCF_001299255_1_ASM129925v1	XP_017996332.1	-	-	CBM50	1
GCF_001299255_1_ASM129925v1	XP_017996333.1	-	-	GH93	1
GCF_001299255_1_ASM129925v1	XP_017996660.1	-	-	GH30_7	1
GCF_001299255_1_ASM129925v1	XP_017996677.1	-	-	CBM48+GH13_8	1
GCF_001299255_1_ASM129925v1	XP_017996714.1	-	-	GT15	1
GCF_001299255_1_ASM129925v1	XP_017996745.1	-	-	GH30_7	1
GCF_001299255_1_ASM129925v1	XP_017996902.1	-	-	CBM20+GH15	1
GCF_001299255_1_ASM129925v1	XP_017997707.1	-	-	GT2	1
GCF_001299255_1_ASM129925v1	XP_017997727.1	-	-	AA1	1
GCF_001299255_1_ASM129925v1	XP_017997808.1	-	-	GH71	1
GCF_001299255_1_ASM129925v1	XP_017997858.1	-	-	CE4	1
GCF_001299255_1_ASM129925v1	XP_017998149.1	-	-	GH2	1
GCF_001299255_1_ASM129925v1	XP_017998725.1	-	-	CBM50	1
GCF_001299255_1_ASM129925v1	XP_017998787.1	-	-	GH2	1
GCF_001299255_1_ASM129925v1	XP_017998836.1	-	-	CE8	1
GCF_001299255_1_ASM129925v1	XP_017999224.1	-	-	GT30	1
GCF_001299255_1_ASM129925v1	XP_017999848.1	-	-	GH20	1
GCF_001299255_1_ASM129925v1	XP_017999976.1	-	-	GT57	1
GCF_001299255_1_ASM129925v1	XP_018000141.1	-	-	CBM50	1
GCF_001299255_1_ASM129925v1	XP_018001104.1	-	-	CBM20+GH15	1
GCF_001299255_1_ASM129925v1	XP_018001158.1	-	-	CE4	1
GCF_001299255_1_ASM129925v1	XP_018001259.1	-	-	CBM48+GH13_8	1
GCF_001299255_1_ASM129925v1	XP_018001332.1	-	-	GH18	1
GCF_001299255_1_ASM129925v1	XP_018001343.1	-	-	GH13_22+GT5+2.4.1.183+2.4.1.183	1
GCF_001299255_1_ASM129925v1	XP_018001448.1	-	-	GH93	1
GCF_001299255_1_ASM129925v1	XP_018001880.1	-	-	GT7	1
GCF_001299255_1_ASM129925v1	XP_018001998.1	-	-	GH43_21	1
GCF_001299255_1_ASM129925v1	XP_018002032.1	-	-	GH2	1
GCF_001299255_1_ASM129925v1	XP_018002056.1	-	-	GT22	1
GCF_001299255_1_ASM129925v1	XP_018002534.1	-	-	GT31	1
GCF_001299255_1_ASM129925v1	XP_018002789.1	-	-	GH6	1
GCF_001299255_1_ASM129925v1	XP_018002900.1	-	-	GT31	1
GCF_001299255_1_ASM129925v1	XP_018003166.1	-	-	GH132	1
GCF_001299255_1_ASM129925v1	XP_018003833.1	-	-	GH152	1
GCF_001299255_1_ASM129925v1	XP_018004137.1	-	-	GH71	1
GCF_001299255_1_ASM129925v1	XP_018004168.1	-	-	GT95	1
GCF_001299255_1_ASM129925v1	XP_018004232.1	-	-	GH37	1
GCF_001299255_1_ASM129925v1	XP_018004281.1	-	-	GH47	1
GCF_001299255_1_ASM129925v1	XP_018004435.1	-	-	GH131	1
GCF_001299255_1_ASM129925v1	XP_018004807.1	-	-	CBM13+GT27	1
GCF_001299255_1_ASM129925v1	XP_018004923.1	-	-	GT13	1
GCF_001299255_1_ASM129925v1	XP_018004988.1	-	-	GT4	1
GCF_001299255_1_ASM129925v1	XP_018004994.1	-	-	GH18	1
GCF_001299255_1_ASM129925v1	XP_018005354.1	-	-	GT4	1
GCF_001299255_1_ASM129925v1	XP_018005380.1	-	-	GH18	1
GCF_001299255_1_ASM129925v1	XP_018005512.1	-	-	GH78	1
GCF_001299255_1_ASM129925v1	XP_018005587.1	-	-	CBM50	1
GCF_001299255_1_ASM129925v1	XP_018005916.1	-	-	GH13_25+GH133	1

## Sheet: Sheet2
Table S3. Specific genes of CAZymes in ant-associated fungi and other Chaetothyriales fungi.
Species	Gene ID	HMMER			Species	Gene ID	HMMER			Species	Gene ID	HMMER			Species	Gene ID	HMMER			Species	Gene ID	HMMER			Species	Gene ID	HMMER			Species	Gene ID	HMMER		Species	Gene ID	HMMER			Species	Gene ID	HMMER			Species	Gene ID	HMMER			Species
Incumbomyces lentus	6870_g	AA1_2(43-379)			Incumbomyces delicatus	3021_g	AA1_2(43-379)			Arthrocladium fulminans	3392_g	AA1_2(24-348)			Exophiala dermatitidis	EHY56428.1	AA1_2(41-376)			Phialophora europaea	ETN41975.1	AA1_2(42-376)			Cladophialophora yegresii	EXJ59760.1	AA1_2(40-376)			Capronia epimyces	EXJ87323.1	AA1_2(41-385)		Capronia coronata	EXJ83133.1	AA1_2(49-387)			Exophiala aquamarina	KEF58666.1	AA1_2(1-287)			Capronia semiimmersa	KIW69550.1	AA1_2(41-377)			Fonsecaea pedrosoi
Incumbomyces lentus	9580_g	AA1_2(44-384)			Incumbomyces delicatus	2765_g	AA1_3(101-418)			Arthrocladium fulminans	5636_g	AA1_2(41-377)			Exophiala dermatitidis	EHY51950.1	AA1_2(45-376)			Phialophora europaea	ETN46362.1	AA1_2(43-376)			Cladophialophora yegresii	EXJ62889.1	AA1_3(103-412)			Capronia epimyces	EXJ77234.1	AA1_2(51-389)		Capronia coronata	EXJ91357.1	AA1_3(210-512)			Exophiala aquamarina	KEF54214.1	AA1_2(43-380)			Capronia semiimmersa	KIW70424.1	AA1_2(43-379)			Fonsecaea pedrosoi
Incumbomyces lentus	7725_g	AA1_3(101-418)			Incumbomyces delicatus	6736_g	AA1_3(108-421)			Arthrocladium fulminans	5981_g	AA1_3(107-420)			Exophiala dermatitidis	EHY53396.1	AA1_2(52-390)			Phialophora europaea	ETN42833.1	AA1_3(126-439)			Cladophialophora yegresii	EXJ61144.1	AA1_3(208-513)			Capronia epimyces	EXJ80094.1	AA1_3(184-490)		Capronia coronata	EXJ83398.1	AA1_3(212-529)			Exophiala aquamarina	KEF56266.1	AA1_2(44-379)			Capronia semiimmersa	KIW73620.1	AA1_3(100-401)			Fonsecaea pedrosoi
Incumbomyces lentus	3594_g	AA1_3(109-419)			Incumbomyces delicatus	6197_g	AA1_3(274-580)			Arthrocladium fulminans	469_g	AA1_3(141-439)			Exophiala dermatitidis	EHY60611.1	AA1_3(185-505)			Phialophora europaea	ETN47111.1	AA1_3(189-491)			Cladophialophora yegresii	EXJ60594.1	AA1_3(267-564)			Capronia epimyces	EXJ82593.1	AA1_3(186-502)		Capronia coronata	EXJ96082.1	AA1_3(379-676)			Exophiala aquamarina	KEF60638.1	AA1_3(1-248)			Capronia semiimmersa	KIW67924.1	AA1_3(208-513)			Fonsecaea pedrosoi
Incumbomyces lentus	8292_g	AA1_3(132-440)			Incumbomyces delicatus	822_g	AA1_3(363-656)			Arthrocladium fulminans	755_g	AA1_3(210-493)			Exophiala dermatitidis	EHY54586.1	AA1_3(19-321)			Phialophora europaea	ETN36765.1	AA1_3(19-216)+AA1_2(371-543)			Cladophialophora yegresii	EXJ64532.1	AA1_3(49-359)			Capronia epimyces	EXJ79287.1	AA1_3(200-497)		Capronia coronata	EXJ85419.1	AA1_3(49-358)			Exophiala aquamarina	KEF54279.1	AA1_3(18-215)			Capronia semiimmersa	KIW62525.1	AA1_3(248-569)			Fonsecaea pedrosoi
Incumbomyces lentus	4127_g	AA1_3(199-506)			Incumbomyces delicatus	4271_g	AA1_3(69-369)			Arthrocladium fulminans	7894_g	AA11(17-218)			Exophiala dermatitidis	EHY56497.1	AA1_3(193-509)			Phialophora europaea	ETN39284.1	AA1_3(284-591)			Cladophialophora yegresii	EXJ64009.1	AA1_3(73-375)			Capronia epimyces	EXJ87387.1	AA1_3(231-552)		Capronia coronata	EXJ94937.1	AA1_3(73-375)			Exophiala aquamarina	KEF51340.1	AA1_3(190-494)			Capronia semiimmersa	KIW68564.1	AA1_3(392-687)			Fonsecaea pedrosoi
Incumbomyces lentus	1055_g	AA1_3(392-685)			Incumbomyces delicatus	4060_g	AA11(17-221)			Arthrocladium fulminans	3940_g	AA12(29-420)			Exophiala dermatitidis	EHY51976.1	AA1_3(224-521)			Phialophora europaea	ETN46174.1	AA1_3(30-408)			Cladophialophora yegresii	EXJ60605.1	AA11(23-226)			Capronia epimyces	EXJ93152.1	AA1_3(251-553)		Capronia coronata	EXJ93818.1	AA11(23-227)			Exophiala aquamarina	KEF61060.1	AA1_3(203-505)			Capronia semiimmersa	KIW72995.1	AA1_3(50-359)			Fonsecaea pedrosoi
Incumbomyces lentus	3275_g	AA1_3(69-368)			Incumbomyces delicatus	4846_g	AA12(31-424)			Arthrocladium fulminans	3691_g	AA2(1009-1261)			Exophiala dermatitidis	EHY60144.1	AA1_3(238-540)			Phialophora europaea	ETN46123.1	AA1_3(41-356)			Cladophialophora yegresii	EXJ55561.1	AA11(24-225)			Capronia epimyces	EXJ86620.1	AA1_3(49-358)		Capronia coronata	EXJ94373.1	AA11(42-224)			Exophiala aquamarina	KEF62592.1	AA1_3(2-296)			Capronia semiimmersa	KIW68553.1	AA11(23-226)			Fonsecaea pedrosoi
Incumbomyces lentus	8969_g	AA11(17-219)			Incumbomyces delicatus	10157_g	AA2(112-364)			Arthrocladium fulminans	4618_g	AA2(30-218)			Exophiala dermatitidis	EHY57841.1	AA1_3(74-375)			Phialophora europaea	ETN46284.1	AA1_3(61-377)			Cladophialophora yegresii	EXJ65542.1	AA12(30-427)			Capronia epimyces	EXJ86608.1	AA1_3(60-378)		Capronia coronata	EXJ96177.1	AA12(33-427)			Exophiala aquamarina	KEF52160.1	AA1_3(247-549)			Capronia semiimmersa	KIW64090.1	AA11(24-224)			Fonsecaea pedrosoi
Incumbomyces lentus	2811_g	AA12(32-423)			Incumbomyces delicatus	8764_g	AA2(130-370)			Arthrocladium fulminans	6877_g	AA2(473-738)			Exophiala dermatitidis	EHY55011.1	AA11(23-231)			Phialophora europaea	ETN37720.1	AA1_3(87-316)			Cladophialophora yegresii	EXJ65072.1	AA2(125-376)			Capronia epimyces	EXJ89106.1	AA1_3(74-375)		Capronia coronata	EXJ95871.1	AA2(111-363)			Exophiala aquamarina	KEF58052.1	AA1_3(30-337)			Capronia semiimmersa	KIW71813.1	AA12(32-428)			Fonsecaea pedrosoi
Incumbomyces lentus	2172_g	AA2(132-372)			Incumbomyces delicatus	4997_g	AA3(215-782)			Arthrocladium fulminans	5847_g	AA2(514-780)			Exophiala dermatitidis	EHY59273.1	AA11(42-224)			Phialophora europaea	ETN44638.1	AA11(22-223)			Cladophialophora yegresii	EXJ58918.1	AA2(482-744)			Capronia epimyces	EXJ76872.1	AA1_3(99-433)		Capronia coronata	EXJ85992.1	AA2(35-288)			Exophiala aquamarina	KEF57808.1	AA1_3(73-373)			Capronia semiimmersa	KIW62805.1	AA14(19-289)			Fonsecaea pedrosoi
Incumbomyces lentus	7842_g	AA2(483-740)			Incumbomyces delicatus	4376_g	AA3_2(14-547)			Arthrocladium fulminans	169_g	AA3_1(204-771)			Exophiala dermatitidis	EHY52233.1	AA12(30-427)			Phialophora europaea	ETN47196.1	AA11(23-230)			Cladophialophora yegresii	EXJ62146.1	AA3_1(203-756)			Capronia epimyces	EXJ84673.1	AA11(17-199)		Capronia coronata	EXJ78473.1	AA2(482-743)			Exophiala aquamarina	KEF63698.1	AA11(23-240)			Capronia semiimmersa	KIW72350.1	AA2(125-376)			Fonsecaea pedrosoi
Incumbomyces lentus	5105_g	AA2(66-245)			Incumbomyces delicatus	1550_g	AA3_2(31-618)			Arthrocladium fulminans	7046_g	AA3_2(14-547)			Exophiala dermatitidis	EHY52402.1	AA2(117-366)			Phialophora europaea	ETN41984.1	AA11(40-224)			Cladophialophora yegresii	EXJ63050.1	AA3_2(11-563)			Capronia epimyces	EXJ92014.1	AA11(23-227)		Capronia coronata	EXJ91265.1	AA3(71-657)			Exophiala aquamarina	KEF53014.1	AA11(25-225)			Capronia semiimmersa	KIW67506.1	AA2(518-780)			Fonsecaea pedrosoi
Incumbomyces lentus	6569_g	AA3(207-838)			Incumbomyces delicatus	2799_g	AA3_2(36-598)			Arthrocladium fulminans	3106_g	AA3_2(201-548)			Exophiala dermatitidis	EHY55993.1	AA2(38-290)			Phialophora europaea	ETN38380.1	AA12(27-424)			Cladophialophora yegresii	EXJ54044.1	AA3_2(13-540)			Capronia epimyces	EXJ79418.1	AA12(33-427)		Capronia coronata	EXJ80263.1	AA3_2(11-564)			Exophiala aquamarina	KEF63170.1	AA12(29-425)			Capronia semiimmersa	KIW71254.1	AA2(64-248)			Fonsecaea pedrosoi
Incumbomyces lentus	3175_g	AA3_2(14-547)			Incumbomyces delicatus	5159_g	AA3_2(4-215)			Arthrocladium fulminans	1796_g	AA3_2(24-618)			Exophiala dermatitidis	EHY53099.1	AA2(478-742)			Phialophora europaea	ETN39873.1	AA14(23-306)			Cladophialophora yegresii	EXJ62696.1	AA3_2(13-557)			Capronia epimyces	EXJ81267.1	AA2(111-362)		Capronia coronata	EXJ78411.1	AA3_2(13-548)			Exophiala aquamarina	KEF54480.1	AA14(19-287)			Capronia semiimmersa	KIW70477.1	AA3_1(208-742)			Fonsecaea pedrosoi
Incumbomyces lentus	6749_g	AA3_2(31-618)			Incumbomyces delicatus	9419_g	AA3_2(5-561)			Arthrocladium fulminans	996_g	AA3_2(31-621)			Exophiala dermatitidis	EHY60577.1	AA3(73-645)			Phialophora europaea	ETN38758.1	AA2(130-370)			Cladophialophora yegresii	EXJ57392.1	AA3_2(19-584)			Capronia epimyces	EXJ77635.1	AA2(36-289)		Capronia coronata	EXJ81955.1	AA3_2(15-603)			Exophiala aquamarina	KEF63265.1	AA2(125-365)			Capronia semiimmersa	KIW71538.1	AA3_2(11-577)			Fonsecaea pedrosoi
Incumbomyces lentus	593_g	AA3_2(38-615)			Incumbomyces delicatus	2313_g	AA3_2(8-575)			Arthrocladium fulminans	8245_g	AA3_2(8-573)			Exophiala dermatitidis	EHY57517.1	AA3_2(11-575)			Phialophora europaea	ETN41630.1	AA2(39-258)			Cladophialophora yegresii	EXJ62784.1	AA3_2(28-610)			Capronia epimyces	EXJ84205.1	AA2(484-744)		Capronia coronata	EXJ80315.1	AA3_2(33-612)			Exophiala aquamarina	KEF52682.1	AA2(63-256)			Capronia semiimmersa	KIW63163.1	AA3_2(13-540)			Fonsecaea pedrosoi
Incumbomyces lentus	5160_g	AA3_2(405-961)			Incumbomyces delicatus	2089_g	AA5(728-1232)			Arthrocladium fulminans	7346_g	AA3_3(12-611)			Exophiala dermatitidis	EHY61146.1	AA3_2(13-543)			Phialophora europaea	ETN41133.1	AA2(482-735)			Cladophialophora yegresii	EXJ65176.1	AA3_2(28-618)			Capronia epimyces	EXJ92884.1	AA3(52-645)		Capronia coronata	EXJ91237.1	AA3_2(37-635)			Exophiala aquamarina	KEF57119.1	AA3_1(215-751)			Capronia semiimmersa	KIW63164.1	AA3_2(13-540)			Fonsecaea pedrosoi
Incumbomyces lentus	7974_g	AA3_3(11-572)			Incumbomyces delicatus	2236_g	AA5(7-572)			Arthrocladium fulminans	4716_g	AA3_3(6-641)			Exophiala dermatitidis	EHY53771.1	AA3_2(16-581)			Phialophora europaea	ETN46347.1	AA2(69-256)			Cladophialophora yegresii	EXJ58235.1	AA3_2(31-625)			Capronia epimyces	EXJ86466.1	AA3_2(11-567)		Capronia coronata	EXJ94472.1	AA3_2(4-535)			Exophiala aquamarina	KEF61648.1	AA3_2(11-575)			Capronia semiimmersa	KIW71106.1	AA3_2(14-578)			Fonsecaea pedrosoi
Incumbomyces lentus	8357_g	AA5(728-1231)			Incumbomyces delicatus	2332_g	AA5_1(20-525)			Arthrocladium fulminans	2561_g	AA6(3-199)			Exophiala dermatitidis	EHY52338.1	AA3_2(28-619)			Phialophora europaea	ETN43016.1	AA3(218-740)			Cladophialophora yegresii	EXJ64962.1	AA3_2(31-627)			Capronia epimyces	EXJ82549.1	AA3_2(13-541)		Capronia coronata	EXJ83082.1	AA3_2(4-559)			Exophiala aquamarina	KEF57685.1	AA3_2(13-542)			Capronia semiimmersa	KIW70200.1	AA3_2(19-607)			Fonsecaea pedrosoi
Incumbomyces lentus	8150_g	AA5_1(3-285)			Incumbomyces delicatus	2137_g	AA6(3-198)			Arthrocladium fulminans	1460_g	AA7(104-290)			Exophiala dermatitidis	EHY57437.1	AA3_2(33-611)			Phialophora europaea	ETN46958.1	AA3(73-660)			Cladophialophora yegresii	EXJ54400.1	AA3_2(40-609)			Capronia epimyces	EXJ86314.1	AA3_2(20-582)		Capronia coronata	EXJ78776.1	AA3_2(47-628)			Exophiala aquamarina	KEF55609.1	AA3_2(14-519)			Capronia semiimmersa	KIW66735.1	AA3_2(25-619)			Fonsecaea pedrosoi
Incumbomyces lentus	8323_g	AA6(3-199)			Incumbomyces delicatus	435_g	AA7(109-553)			Arthrocladium fulminans	5329_g	AA7(1-166)			Exophiala dermatitidis	EHY60033.1	AA3_2(34-636)			Phialophora europaea	ETN42794.1	AA3(74-624)			Cladophialophora yegresii	EXJ55368.1	AA3_2(43-626)			Capronia epimyces	EXJ80767.1	AA3_2(23-581)		Capronia coronata	EXJ78576.1	AA3_2(6-570)			Exophiala aquamarina	KEF60468.1	AA3_2(14-531)			Capronia semiimmersa	KIW72222.1	AA3_2(28-617)			Fonsecaea pedrosoi
Incumbomyces lentus	1444_g	AA7(111-553)			Incumbomyces delicatus	8271_g	AA7(117-327)			Arthrocladium fulminans	6245_g	AA7(162-369)			Exophiala dermatitidis	EHY53162.1	AA3_2(46-627)			Phialophora europaea	ETN41734.1	AA3_2(11-577)			Cladophialophora yegresii	EXJ61780.1	AA3_2(65-601)			Capronia epimyces	EXJ86529.1	AA3_2(33-612)		Capronia coronata	EXJ87923.1	AA3_2(7-555)			Exophiala aquamarina	KEF63785.1	AA3_2(14-578)			Capronia semiimmersa	KIW72478.1	AA3_2(31-625)			Fonsecaea pedrosoi
Incumbomyces lentus	2865_g	AA7(118-564)			Incumbomyces delicatus	77_g	AA7(121-324)			Arthrocladium fulminans	35_g	AA7(175-377)			Exophiala dermatitidis	EHY58976.1	AA3_2(56-639)			Phialophora europaea	ETN43354.1	AA3_2(13-544)			Cladophialophora yegresii	EXJ54412.1	AA3_2(8-562)			Capronia epimyces	EXJ84859.1	AA3_2(33-622)		Capronia coronata	EXJ85715.1	AA3_3(5-641)			Exophiala aquamarina	KEF57581.1	AA3_2(14-599)			Capronia semiimmersa	KIW72479.1	AA3_2(31-625)			Fonsecaea pedrosoi
Incumbomyces lentus	1783_g	AA7(128-326)			Incumbomyces delicatus	7017_g	AA7(130-573)			Arthrocladium fulminans	2038_g	AA7(40-253)			Exophiala dermatitidis	EHY55611.1	AA3_3(5-641)			Phialophora europaea	ETN44414.1	AA3_2(15-619)			Cladophialophora yegresii	EXJ58820.1	AA3_3(12-610)			Capronia epimyces	EXJ92851.1	AA3_2(38-639)		Capronia coronata	EXJ85469.1	AA4(108-347)			Exophiala aquamarina	KEF63206.1	AA3_2(24-615)			Capronia semiimmersa	KIW68710.1	AA3_2(42-671)			Fonsecaea pedrosoi
Incumbomyces lentus	8575_g	AA7(130-334)			Incumbomyces delicatus	8101_g	AA7(188-386)			Arthrocladium fulminans	834_g	AA7(46-246)			Exophiala dermatitidis	EHY57553.1	AA4(35-568)			Phialophora europaea	ETN41007.1	AA3_2(1-575)			Cladophialophora yegresii	EXJ59586.1	AA3_3(5-642)			Capronia epimyces	EXJ84155.1	AA3_2(47-628)		Capronia coronata	EXJ90698.1	AA4(41-588)			Exophiala aquamarina	KEF59691.1	AA3_2(24-618)			Capronia semiimmersa	KIW63858.1	AA3_2(43-626)			Fonsecaea pedrosoi
Incumbomyces lentus	6789_g	AA7(180-381)			Incumbomyces delicatus	7648_g	AA7(307-507)			Arthrocladium fulminans	1862_g	AA7(48-493)			Exophiala dermatitidis	EHY57194.1	AA4(43-578)			Phialophora europaea	ETN44009.1	AA3_2(19-613)			Cladophialophora yegresii	EXJ64249.1	AA4(104-351)			Capronia epimyces	EXJ82765.1	AA3_2(5-558)		Capronia coronata	EXJ95672.1	AA4(52-586)			Exophiala aquamarina	KEF61550.1	AA3_2(33-612)			Capronia semiimmersa	KIW64357.1	AA3_2(5-526)			Fonsecaea pedrosoi
Incumbomyces lentus	1064_g	AA7(310-508)			Incumbomyces delicatus	10372_g	AA7(347-556)			Arthrocladium fulminans	5110_g	AA7(55-260)			Exophiala dermatitidis	EHY58400.1	AA4(52-587)			Phialophora europaea	ETN43733.1	AA3_2(27-609)			Cladophialophora yegresii	EXJ63251.1	AA4(35-570)			Capronia epimyces	EXJ80887.1	AA3_2(8-574)		Capronia coronata	EXJ78702.1	AA5_1(1-292)			Exophiala aquamarina	KEF51057.1	AA3_2(37-604)			Capronia semiimmersa	KIW64204.1	AA3_2(7-573)			Fonsecaea pedrosoi
Incumbomyces lentus	6123_g	AA7(39-251)			Incumbomyces delicatus	10465_g	AA7(39-250)			Arthrocladium fulminans	4159_g	AA7(86-321)			Exophiala dermatitidis	EHY52436.1	AA5_1(1-291)			Phialophora europaea	ETN46100.1	AA3_2(27-619)			Cladophialophora yegresii	EXJ55239.1	AA4(36-583)			Capronia epimyces	EXJ84944.1	AA3_3(5-641)		Capronia coronata	EXJ85436.1	AA6(9-199)			Exophiala aquamarina	KEF59036.1	AA3_2(39-589)			Capronia semiimmersa	KIW62643.1	AA3_2(8-562)			Fonsecaea pedrosoi
Incumbomyces lentus	7603_g	AA7(47-497)			Incumbomyces delicatus	2413_g	AA7(44-239)			Arthrocladium fulminans	8487_g	AA9(12-227)			Exophiala dermatitidis	EHY54638.1	AA6(4-199)			Phialophora europaea	ETN36199.1	AA3_2(32-637)			Cladophialophora yegresii	EXJ63965.1	AA4(51-590)			Capronia epimyces	EXJ86568.1	AA4(111-345)		Capronia coronata	EXJ78850.1	AA7(113-326)			Exophiala aquamarina	KEF53497.1	AA3_2(43-624)			Capronia semiimmersa	KIW66216.1	AA3_2(9-557)			Fonsecaea pedrosoi
Incumbomyces lentus	8085_g	AA7(52-249)			Incumbomyces delicatus	2895_g	AA7(47-495)			Arthrocladium fulminans	6372_g	AA9(12-235)			Exophiala dermatitidis	EHY55816.1	AA7(151-340)			Phialophora europaea	ETN36435.1	AA3_2(34-617)			Cladophialophora yegresii	EXJ59562.1	AA4(52-583)			Capronia epimyces	EXJ91673.1	AA4(28-575)		Capronia coronata	EXJ83697.1	AA7(180-377)			Exophiala aquamarina	KEF52894.1	AA3_2(51-680)			Capronia semiimmersa	KIW67396.1	AA3_3(13-610)			Fonsecaea pedrosoi
Incumbomyces lentus	7054_g	AA7(59-237)			Incumbomyces delicatus	3220_g	AA7(59-237)			Arthrocladium fulminans	841_g	CBM21(384-490)			Exophiala dermatitidis	EHY52162.1	AA7(169-371)			Phialophora europaea	ETN44713.1	AA3_2(38-608)			Cladophialophora yegresii	EXJ59886.1	AA4(52-587)			Capronia epimyces	EXJ89778.1	AA4(65-635)		Capronia coronata	EXJ94058.1	AA7(55-253)			Exophiala aquamarina	KEF52557.1	AA3_2(5-593)			Capronia semiimmersa	KIW69756.1	AA3_3(5-642)			Fonsecaea pedrosoi
Incumbomyces lentus	3035_g	AA7(66-491)			Incumbomyces delicatus	7551_g	AA7(65-262)			Arthrocladium fulminans	6246_g	CE1(23-285)			Exophiala dermatitidis	EHY54544.1	AA7(173-389)			Phialophora europaea	ETN42143.1	AA3_2(41-649)			Cladophialophora yegresii	EXJ58862.1	AA5(3-521)			Capronia epimyces	EXJ81189.1	AA5_1(1-325)		Capronia coronata	EXJ81843.1	AA8(30-554)			Exophiala aquamarina	KEF57034.1	AA3_2(7-551)			Capronia semiimmersa	KIW64779.1	AA3_3(8-608)			Fonsecaea pedrosoi
Incumbomyces lentus	360_g	AA7(67-271)			Incumbomyces delicatus	1528_g	AA7(73-278)			Arthrocladium fulminans	7674_g	CE10(102-332)			Exophiala dermatitidis	EHY56750.1	AA7(181-379)			Phialophora europaea	ETN43006.1	AA3_2(4-354)			Cladophialophora yegresii	EXJ62100.1	AA5(4-500)			Capronia epimyces	EXJ86603.1	AA6(4-200)		Capronia coronata	EXJ94430.1	AA9(11-233)			Exophiala aquamarina	KEF55227.1	AA3_2(8-539)			Capronia semiimmersa	KIW65128.1	AA4(117-343)			Fonsecaea pedrosoi
Incumbomyces lentus	192_g	AA7(92-517)			Incumbomyces delicatus	1701_g	AA7(94-292)			Arthrocladium fulminans	785_g	CE10(103-311)			Exophiala dermatitidis	EHY53690.1	AA7(47-249)			Phialophora europaea	ETN44790.1	AA3_2(4-564)			Cladophialophora yegresii	EXJ63711.1	AA5_1(1-318)			Capronia epimyces	EXJ77159.1	AA7(112-567)		Capronia coronata	EXJ90750.1	CBM21(349-456)			Exophiala aquamarina	KEF59924.1	AA3_3(5-594)			Capronia semiimmersa	KIW69779.1	AA4(52-583)			Fonsecaea pedrosoi
Incumbomyces lentus	6016_g	AA7(99-307)			Incumbomyces delicatus	9620_g	AA9(10-228)			Arthrocladium fulminans	5824_g	CE10(105-263)			Exophiala dermatitidis	EHY54105.1	AA7(55-253)			Phialophora europaea	ETN43201.1	AA3_2(45-653)			Cladophialophora yegresii	EXJ64514.1	AA6(4-200)			Capronia epimyces	EXJ92916.1	AA7(135-331)		Capronia coronata	EXJ91196.1	CBM67(116-284)+GH78(312-837)			Exophiala aquamarina	KEF62601.1	AA3_3(5-641)			Capronia semiimmersa	KIW69393.1	AA4(52-587)			Fonsecaea pedrosoi
Incumbomyces lentus	4979_g	AA9(10-228)			Incumbomyces delicatus	5696_g	AA9(11-137)			Arthrocladium fulminans	6413_g	CE10(116-503)			Exophiala dermatitidis	EHY59340.1	AA9(12-233)			Phialophora europaea	ETN38729.1	AA3_2(4-571)			Cladophialophora yegresii	EXJ54514.1	AA7(116-302)			Capronia epimyces	EXJ84957.1	AA7(154-342)		Capronia coronata	EXJ85325.1	CBM67(142-293)+GH78(334-858)			Exophiala aquamarina	KEF58010.1	AA4(103-286)			Capronia semiimmersa	KIW73695.1	AA4(53-591)			Fonsecaea pedrosoi
Incumbomyces lentus	4584_g	AA9(12-234)			Incumbomyces delicatus	6957_g	AA9(7-230)			Arthrocladium fulminans	7932_g	CE10(118-250)			Exophiala dermatitidis	EHY61056.1	CBM21(351-459)			Phialophora europaea	ETN43488.1	AA3_2(8-559)			Cladophialophora yegresii	EXJ56101.1	AA7(14-389)			Capronia epimyces	EXJ79387.1	AA7(171-372)		Capronia coronata	EXJ95691.1	CE1(236-545)			Exophiala aquamarina	KEF53978.1	AA4(25-511)			Capronia semiimmersa	KIW73332.1	AA4(96-341)			Fonsecaea pedrosoi
Incumbomyces lentus	8526_g	AA9(7-230)			Incumbomyces delicatus	1737_g	AA9(9-233)			Arthrocladium fulminans	267_g	CE10(134-318)			Exophiala dermatitidis	EHY60815.1	CBM67(25-160)+GH78(269-772)			Phialophora europaea	ETN37989.1	AA3_2(8-574)			Cladophialophora yegresii	EXJ61944.1	AA7(174-372)			Capronia epimyces	EXJ87575.1	AA7(172-370)		Capronia coronata	EXJ88248.1	CE1(25-284)			Exophiala aquamarina	KEF58007.1	AA4(27-211)			Capronia semiimmersa	KIW73985.1	AA5_1(1-324)			Fonsecaea pedrosoi
Incumbomyces lentus	166_g	AA9(8-233)			Incumbomyces delicatus	316_g	CBM21(343-450)			Arthrocladium fulminans	1693_g	CE10(134-441)			Exophiala dermatitidis	EHY54240.1	CE1(25-285)			Phialophora europaea	ETN42960.1	AA3_2(94-696)			Cladophialophora yegresii	EXJ60936.1	AA7(21-243)			Capronia epimyces	EXJ89944.1	AA7(34-466)		Capronia coronata	EXJ93516.1	CE1(350-565)			Exophiala aquamarina	KEF62899.1	AA4(27-508)			Capronia semiimmersa	KIW73019.1	AA6(4-200)			Fonsecaea pedrosoi
Incumbomyces lentus	1540_g	CBM21(342-449)			Incumbomyces delicatus	10364_g	CE1(23-285)			Arthrocladium fulminans	2420_g	CE10(139-418)			Exophiala dermatitidis	EHY55940.1	CE1(98-337)			Phialophora europaea	ETN42603.1	AA3_3(12-615)			Cladophialophora yegresii	EXJ60439.1	AA7(303-516)			Capronia epimyces	EXJ92313.1	AA7(57-255)		Capronia coronata	EXJ81983.1	CE1(80-271)			Exophiala aquamarina	KEF62005.1	AA4(35-568)			Capronia semiimmersa	KIW62567.1	AA7(117-309)			Fonsecaea pedrosoi
Incumbomyces lentus	6011_g	CE1(23-285)			Incumbomyces delicatus	6_g	CE1(78-284)+CE10(414-633)			Arthrocladium fulminans	7947_g	CE10(151-438)			Exophiala dermatitidis	EHY58448.1	CE10(105-272)			Phialophora europaea	ETN38215.1	AA3_3(1-617)			Cladophialophora yegresii	EXJ64789.1	AA7(30-457)			Capronia epimyces	EXJ89643.1	AA7(68-273)		Capronia coronata	EXJ94810.1	CE10(107-271)			Exophiala aquamarina	KEF53785.1	AA4(40-587)			Capronia semiimmersa	KIW68161.1	AA7(13-493)			Fonsecaea pedrosoi
Incumbomyces lentus	2387_g	CE1(51-224)			Incumbomyces delicatus	7132_g	CE10(104-264)			Arthrocladium fulminans	5756_g	CE10(193-482)			Exophiala dermatitidis	EHY52604.1	CE10(11-202)			Phialophora europaea	ETN42471.1	AA3_3(5-649)			Cladophialophora yegresii	EXJ54461.1	AA7(36-271)			Capronia epimyces	EXJ79874.1	AA7(70-277)		Capronia coronata	EXJ91292.1	CE10(115-466)			Exophiala aquamarina	KEF57330.1	AA4(45-587)			Capronia semiimmersa	KIW68160.1	AA7(150-512)			Fonsecaea pedrosoi
Incumbomyces lentus	1852_g	CE1(76-293)			Incumbomyces delicatus	8624_g	CE10(104-277)			Arthrocladium fulminans	1117_g	CE10(21-258)			Exophiala dermatitidis	EHY52401.1	CE10(118-342)			Phialophora europaea	ETN42938.1	AA4(35-591)			Cladophialophora yegresii	EXJ54042.1	AA7(42-229)			Capronia epimyces	EXJ84836.1	AA9(11-233)		Capronia coronata	EXJ78651.1	CE10(116-323)			Exophiala aquamarina	KEF62508.1	AA4(52-587)			Capronia semiimmersa	KIW70275.1	AA7(174-373)			Fonsecaea pedrosoi
Incumbomyces lentus	2353_g	CE10(104-328)			Incumbomyces delicatus	8575_g	CE10(104-341)			Arthrocladium fulminans	27_g	CE10(22-310)			Exophiala dermatitidis	EHY60084.1	CE10(121-488)			Phialophora europaea	ETN44584.1	AA4(36-583)			Cladophialophora yegresii	EXJ57339.1	AA7(47-491)			Capronia epimyces	EXJ82721.1	CBM21(347-455)		Capronia coronata	EXJ91069.1	CE10(12-273)			Exophiala aquamarina	KEF63613.1	AA4(79-267)			Capronia semiimmersa	KIW68159.1	AA7(205-567)			Fonsecaea pedrosoi
Incumbomyces lentus	8680_g	CE10(105-301)			Incumbomyces delicatus	8281_g	CE10(106-239)			Arthrocladium fulminans	1584_g	CE10(3-133)			Exophiala dermatitidis	EHY53935.1	CE10(123-441)			Phialophora europaea	ETN45574.1	AA4(53-587)			Cladophialophora yegresii	EXJ55443.1	AA7(59-257)			Capronia epimyces	EXJ87052.1	CE1(25-284)		Capronia coronata	EXJ88341.1	CE10(126-435)			Exophiala aquamarina	KEF59866.1	AA4(95-342)			Capronia semiimmersa	KIW72685.1	AA7(31-234)			Fonsecaea pedrosoi
Incumbomyces lentus	3887_g	CE10(107-279)			Incumbomyces delicatus	6430_g	CE10(107-306)			Arthrocladium fulminans	2840_g	CE10(33-340)			Exophiala dermatitidis	EHY53536.1	CE10(131-419)			Phialophora europaea	ETN45954.1	AA5(612-1208)			Cladophialophora yegresii	EXJ65247.1	AA7(96-522)			Capronia epimyces	EXJ82600.1	CE10(100-259)		Capronia coronata	EXJ83457.1	CE10(132-366)			Exophiala aquamarina	KEF51648.1	AA5_2(259-862)			Capronia semiimmersa	KIW72477.1	AA7(32-232)			Fonsecaea pedrosoi
Incumbomyces lentus	1853_g	CE10(110-330)			Incumbomyces delicatus	8760_g	CE10(119-256)			Arthrocladium fulminans	5185_g	CE10(372-654)			Exophiala dermatitidis	EHY56400.1	CE10(137-364)			Phialophora europaea	ETN41588.1	AA5(624-1193)			Cladophialophora yegresii	EXJ55612.1	AA9(12-233)			Capronia epimyces	EXJ77565.1	CE10(106-258)		Capronia coronata	EXJ95562.1	CE10(13-259)			Exophiala aquamarina	KEF58040.1	AA6(3-198)			Capronia semiimmersa	KIW63905.1	AA7(34-240)			Fonsecaea pedrosoi
Incumbomyces lentus	8276_g	CE10(112-250)			Incumbomyces delicatus	3082_g	CE10(131-299)			Arthrocladium fulminans	4669_g	CE10(39-296)			Exophiala dermatitidis	EHY58277.1	CE10(15-251)			Phialophora europaea	ETN38111.1	AA5_1(18-505)			Cladophialophora yegresii	EXJ54516.1	CBM21(347-455)			Capronia epimyces	EXJ78335.1	CE10(106-443)		Capronia coronata	EXJ87687.1	CE10(136-417)			Exophiala aquamarina	KEF53515.1	AA7(113-312)			Capronia semiimmersa	KIW67170.1	AA7(36-462)			Fonsecaea pedrosoi
Incumbomyces lentus	2176_g	CE10(120-286)			Incumbomyces delicatus	493_g	CE10(136-443)			Arthrocladium fulminans	1198_g	CE10(39-302)			Exophiala dermatitidis	EHY54787.1	CE10(174-581)			Phialophora europaea	ETN46286.1	AA6(4-200)			Cladophialophora yegresii	EXJ56451.1	CBM67(140-312)+GH78(340-887)			Capronia epimyces	EXJ82924.1	CE10(109-417)		Capronia coronata	EXJ87912.1	CE10(190-347)			Exophiala aquamarina	KEF52517.1	AA7(122-304)			Capronia semiimmersa	KIW62709.1	AA7(38-264)			Fonsecaea pedrosoi
Incumbomyces lentus	2304_g	CE10(120-331)			Incumbomyces delicatus	1229_g	CE10(15-295)			Arthrocladium fulminans	5710_g	CE10(41-353)			Exophiala dermatitidis	EHY53756.1	CE10(222-370)			Phialophora europaea	ETN36544.1	AA7(111-568)			Cladophialophora yegresii	EXJ57954.1	CE1(231-559)			Capronia epimyces	EXJ91708.1	CE10(110-357)		Capronia coronata	EXJ91405.1	CE10(2189-2530)			Exophiala aquamarina	KEF62615.1	AA7(157-347)			Capronia semiimmersa	KIW65962.1	AA7(46-490)			Fonsecaea pedrosoi
Incumbomyces lentus	6183_g	CE10(132-403)			Incumbomyces delicatus	2666_g	CE10(155-422)			Arthrocladium fulminans	7435_g	CE10(46-336)			Exophiala dermatitidis	EHY61068.1	CE10(2-234)			Phialophora europaea	ETN37077.1	AA7(128-331)			Cladophialophora yegresii	EXJ56649.1	CE1(23-283)			Capronia epimyces	EXJ81374.1	CE10(115-339)		Capronia coronata	EXJ93755.1	CE10(27-198)			Exophiala aquamarina	KEF56714.1	AA7(170-368)			Capronia semiimmersa	KIW63947.1	AA7(56-253)			Fonsecaea pedrosoi
Incumbomyces lentus	1384_g	CE10(138-397)			Incumbomyces delicatus	1970_g	CE10(176-576)			Arthrocladium fulminans	5725_g	CE10(49-313)			Exophiala dermatitidis	EHY53177.1	CE10(33-314)			Phialophora europaea	ETN45549.1	AA7(139-351)			Cladophialophora yegresii	EXJ55574.1	CE10(100-347)			Capronia epimyces	EXJ93085.1	CE10(115-475)		Capronia coronata	EXJ85825.1	CE10(31-343)			Exophiala aquamarina	KEF62903.1	AA7(19-230)			Capronia semiimmersa	KIW72140.1	AA7(96-523)			Fonsecaea pedrosoi
Incumbomyces lentus	7824_g	CE10(152-422)			Incumbomyces delicatus	6576_g	CE10(19-290)			Arthrocladium fulminans	8056_g	CE10(53-314)			Exophiala dermatitidis	EHY56919.1	CE10(40-342)			Phialophora europaea	ETN43149.1	AA7(149-373)			Cladophialophora yegresii	EXJ64000.1	CE10(102-349)			Capronia epimyces	EXJ87293.1	CE10(138-366)		Capronia coronata	EXJ80527.1	CE10(32-340)			Exophiala aquamarina	KEF55919.1	AA7(27-438)			Capronia semiimmersa	KIW64142.1	AA9(12-234)			Fonsecaea pedrosoi
Incumbomyces lentus	9223_g	CE10(152-454)			Incumbomyces delicatus	3699_g	CE10(30-320)			Arthrocladium fulminans	6414_g	CE10(57-202)			Exophiala dermatitidis	EHY58565.1	CE10(44-314)			Phialophora europaea	ETN46012.1	AA7(184-402)			Cladophialophora yegresii	EXJ59202.1	CE10(104-257)			Capronia epimyces	EXJ79555.1	CE10(175-582)		Capronia coronata	EXJ87656.1	CE10(34-161)			Exophiala aquamarina	KEF63561.1	AA7(30-231)			Capronia semiimmersa	KIW62563.1	CBM21(346-454)			Fonsecaea pedrosoi
Incumbomyces lentus	3736_g	CE10(19-296)			Incumbomyces delicatus	10571_g	CE10(33-223)			Arthrocladium fulminans	7133_g	CE10(58-311)			Exophiala dermatitidis	EHY59605.1	CE10(470-685)			Phialophora europaea	ETN43375.1	AA7(2-188)			Cladophialophora yegresii	EXJ60189.1	CE10(106-240)			Capronia epimyces	EXJ93208.1	CE10(2207-2532)		Capronia coronata	EXJ88470.1	CE10(408-623)			Exophiala aquamarina	KEF51935.1	AA7(31-234)			Capronia semiimmersa	KIW62564.1	CBM21(346-454)			Fonsecaea pedrosoi
Incumbomyces lentus	8461_g	CE10(195-593)			Incumbomyces delicatus	4315_g	CE10(39-331)			Arthrocladium fulminans	3686_g	CE10(596-733)			Exophiala dermatitidis	EHY60467.1	CE10(50-336)			Phialophora europaea	ETN41618.1	AA7(35-466)			Cladophialophora yegresii	EXJ55528.1	CE10(110-270)			Capronia epimyces	EXJ87473.1	CE10(23-308)		Capronia coronata	EXJ83628.1	CE10(43-314)			Exophiala aquamarina	KEF50909.1	AA7(36-228)			Capronia semiimmersa	KIW65394.1	CBM67(140-301)+GH78(336-860)			Fonsecaea pedrosoi
Incumbomyces lentus	5173_g	CE10(32-341)			Incumbomyces delicatus	9393_g	CE10(39-342)			Arthrocladium fulminans	8238_g	CE10(71-351)			Exophiala dermatitidis	EHY54944.1	CE10(5-295)			Phialophora europaea	ETN37945.1	AA7(47-234)			Cladophialophora yegresii	EXJ61887.1	CE10(114-305)			Capronia epimyces	EXJ79683.1	CE10(31-342)		Capronia coronata	EXJ94613.1	CE10(437-685)			Exophiala aquamarina	KEF60766.1	AA7(45-249)			Capronia semiimmersa	KIW66503.1	CE1(231-560)			Fonsecaea pedrosoi
Incumbomyces lentus	655_g	CE10(3-261)			Incumbomyces delicatus	7271_g	CE10(41-416)			Arthrocladium fulminans	8008_g	CE10(77-315)			Exophiala dermatitidis	EHY61069.1	CE10(55-335)			Phialophora europaea	ETN41860.1	AA7(50-251)			Cladophialophora yegresii	EXJ65504.1	CE10(116-301)			Capronia epimyces	EXJ84029.1	CE10(33-313)		Capronia coronata	EXJ96296.1	CE10(452-673)			Exophiala aquamarina	KEF52948.1	AA7(55-253)			Capronia semiimmersa	KIW65122.1	CE1(23-283)			Fonsecaea pedrosoi
Incumbomyces lentus	3234_g	CE10(39-330)			Incumbomyces delicatus	5005_g	CE10(45-276)			Arthrocladium fulminans	1135_g	CE10(80-400)			Exophiala dermatitidis	EHY57808.1	CE10(55-366)			Phialophora europaea	ETN39638.1	AA7(57-490)			Cladophialophora yegresii	EXJ62139.1	CE10(13-254)			Capronia epimyces	EXJ87482.1	CE10(35-313)		Capronia coronata	EXJ88096.1	CE10(50-324)			Exophiala aquamarina	KEF54315.1	AA7(58-272)			Capronia semiimmersa	KIW69043.1	CE10(106-240)			Fonsecaea pedrosoi
Incumbomyces lentus	6583_g	CE10(41-352)			Incumbomyces delicatus	6700_g	CE10(54-316)			Arthrocladium fulminans	6386_g	CE10(83-355)			Exophiala dermatitidis	EHY54384.1	CE10(57-336)			Phialophora europaea	ETN41017.1	AA7(57-495)			Cladophialophora yegresii	EXJ53922.1	CE10(135-421)			Capronia epimyces	EXJ86755.1	CE10(40-281)		Capronia coronata	EXJ95141.1	CE10(55-300)			Exophiala aquamarina	KEF59086.1	AA7(68-490)			Capronia semiimmersa	KIW69044.1	CE10(106-240)			Fonsecaea pedrosoi
Incumbomyces lentus	3626_g	CE10(46-309)			Incumbomyces delicatus	4984_g	CE10(54-360)			Arthrocladium fulminans	3224_g	CE10(85-251)			Exophiala dermatitidis	EHY55535.1	CE10(76-356)			Phialophora europaea	ETN42748.1	AA7(59-278)			Cladophialophora yegresii	EXJ56854.1	CE10(140-418)			Capronia epimyces	EXJ92788.1	CE10(43-333)		Capronia coronata	EXJ94727.1	CE10(65-326)			Exophiala aquamarina	KEF60858.1	AA7(9-179)			Capronia semiimmersa	KIW63185.1	CE10(106-350)			Fonsecaea pedrosoi
Incumbomyces lentus	5646_g	CE10(567-829)			Incumbomyces delicatus	7769_g	CE10(56-315)			Arthrocladium fulminans	6392_g	CE10(85-256)			Exophiala dermatitidis	EHY60879.1	CE10(80-370)			Phialophora europaea	ETN45741.1	AA7(67-270)			Cladophialophora yegresii	EXJ57140.1	CE10(155-475)			Capronia epimyces	EXJ78088.1	CE10(471-688)		Capronia coronata	EXJ87762.1	CE10(65-342)			Exophiala aquamarina	KEF51604.1	AA9(10-233)			Capronia semiimmersa	KIW69042.1	CE10(107-240)			Fonsecaea pedrosoi
Incumbomyces lentus	6446_g	CE10(70-344)			Incumbomyces delicatus	9949_g	CE10(58-325)			Arthrocladium fulminans	4815_g	CE10(880-1280)			Exophiala dermatitidis	EHY61023.1	CE10(83-253)			Phialophora europaea	ETN37485.1	AA7(85-313)			Cladophialophora yegresii	EXJ57020.1	CE10(16-322)			Capronia epimyces	EXJ78170.1	CE10(47-307)		Capronia coronata	EXJ85352.1	CE10(68-470)			Exophiala aquamarina	KEF52519.1	CBM21(343-450)			Capronia semiimmersa	KIW64045.1	CE10(110-270)			Fonsecaea pedrosoi
Incumbomyces lentus	5527_g	CE10(74-242)			Incumbomyces delicatus	7226_g	CE10(62-307)			Arthrocladium fulminans	1401_g	CE10(88-255)			Exophiala dermatitidis	EHY52909.1	CE10(89-345)			Phialophora europaea	ETN43880.1	AA7(93-519)			Cladophialophora yegresii	EXJ64780.1	CE10(175-576)			Capronia epimyces	EXJ78016.1	CE10(49-297)		Capronia coronata	EXJ94364.1	CE10(70-326)			Exophiala aquamarina	KEF63143.1	CBM32(629-751)			Capronia semiimmersa	KIW70213.1	CE10(114-272)			Fonsecaea pedrosoi
Incumbomyces lentus	9187_g	CE10(78-334)			Incumbomyces delicatus	5132_g	CE10(66-345)			Arthrocladium fulminans	8088_g	CE10(89-243)			Exophiala dermatitidis	EHY58764.1	CE10(91-253)			Phialophora europaea	ETN45631.1	AA7(98-522)			Cladophialophora yegresii	EXJ54063.1	CE10(20-295)			Capronia epimyces	EXJ92692.1	CE10(51-327)		Capronia coronata	EXJ85475.1	CE10(71-321)			Exophiala aquamarina	KEF52304.1	CBM67(135-273)+GH78(314-820)			Capronia semiimmersa	KIW73633.1	CE10(118-367)			Fonsecaea pedrosoi
Incumbomyces lentus	6560_g	CE10(81-311)			Incumbomyces delicatus	9810_g	CE10(72-328)			Arthrocladium fulminans	5456_g	CE4(44-174)			Exophiala dermatitidis	EHY53951.1	CE10(92-254)			Phialophora europaea	ETN44819.1	AA9(10-233)			Cladophialophora yegresii	EXJ57546.1	CE10(224-369)			Capronia epimyces	EXJ91557.1	CE10(52-319)		Capronia coronata	EXJ85986.1	CE10(72-335)			Exophiala aquamarina	KEF55031.1	CBM67(135-313)+GH78(336-861)			Capronia semiimmersa	KIW63012.1	CE10(123-442)			Fonsecaea pedrosoi
Incumbomyces lentus	7510_g	CE10(82-319)			Incumbomyces delicatus	10528_g	CE10(76-366)			Arthrocladium fulminans	4513_g	CE4(45-149)			Exophiala dermatitidis	EHY54862.1	CE10(92-364)			Phialophora europaea	ETN46770.1	AA9(12-228)			Cladophialophora yegresii	EXJ63690.1	CE10(28-239)			Capronia epimyces	EXJ90049.1	CE10(54-275)		Capronia coronata	EXJ83487.1	CE10(72-340)			Exophiala aquamarina	KEF59981.1	CE1(23-284)			Capronia semiimmersa	KIW70468.1	CE10(131-376)			Fonsecaea pedrosoi
Incumbomyces lentus	9826_g	CE10(82-319)			Incumbomyces delicatus	3844_g	CE10(78-315)			Arthrocladium fulminans	6721_g	CE5(41-214)			Exophiala dermatitidis	EHY55892.1	CE10(98-263)			Phialophora europaea	ETN42051.1	AA9(12-235)			Cladophialophora yegresii	EXJ63130.1	CE10(39-339)			Capronia epimyces	EXJ88899.1	CE10(54-316)		Capronia coronata	EXJ93801.1	CE10(76-326)			Exophiala aquamarina	KEF58865.1	CE1(235-564)			Capronia semiimmersa	KIW65357.1	CE10(139-419)			Fonsecaea pedrosoi
Incumbomyces lentus	3991_g	CE16(258-579)			Incumbomyces delicatus	2201_g	CE10(80-280)			Arthrocladium fulminans	3846_g	CE9(18-410)			Exophiala dermatitidis	EHY55917.1	CE16(61-389)			Phialophora europaea	ETN42574.1	AA9(7-216)			Cladophialophora yegresii	EXJ60202.1	CE10(41-306)			Capronia epimyces	EXJ89279.1	CE10(55-292)		Capronia coronata	EXJ95216.1	CE10(78-324)			Exophiala aquamarina	KEF56532.1	CE1(48-227)			Capronia semiimmersa	KIW69057.1	CE10(15-177)			Fonsecaea pedrosoi
Incumbomyces lentus	7201_g	CE16(35-324)			Incumbomyces delicatus	3809_g	CE10(83-388)			Arthrocladium fulminans	656_g	CE9(9-249)			Exophiala dermatitidis	EHY59047.1	CE4(366-472)			Phialophora europaea	ETN45589.1	AA9(8-217)			Cladophialophora yegresii	EXJ61605.1	CE10(43-317)			Capronia epimyces	EXJ76965.1	CE10(55-335)		Capronia coronata	EXJ94238.1	CE10(78-326)			Exophiala aquamarina	KEF56026.1	CE1(80-295)			Capronia semiimmersa	KIW68875.1	CE10(156-315)			Fonsecaea pedrosoi
Incumbomyces lentus	5224_g	CE4(32-159)			Incumbomyces delicatus	3386_g	CE16(34-320)			Arthrocladium fulminans	1152_g	GH1(160-616)			Exophiala dermatitidis	EHY60508.1	CE4(45-149)			Phialophora europaea	ETN43948.1	AA9(8-228)			Cladophialophora yegresii	EXJ55892.1	CE10(46-313)			Capronia epimyces	EXJ86880.1	CE10(58-327)		Capronia coronata	EXJ81844.1	CE10(78-363)			Exophiala aquamarina	KEF52822.1	CE10(10-223)			Capronia semiimmersa	KIW65715.1	CE10(166-477)			Fonsecaea pedrosoi
Incumbomyces lentus	8074_g	CE4(44-150)			Incumbomyces delicatus	6348_g	CE16(40-362)			Arthrocladium fulminans	2027_g	GH1(9-466)			Exophiala dermatitidis	EHY55877.1	CE4(46-150)			Phialophora europaea	ETN39600.1	CBM21(342-448)			Cladophialophora yegresii	EXJ56087.1	CE10(49-319)			Capronia epimyces	EXJ84559.1	CE10(60-330)		Capronia coronata	EXJ88186.1	CE10(79-253)			Exophiala aquamarina	KEF56359.1	CE10(102-295)			Capronia semiimmersa	KIW65576.1	CE10(17-316)			Fonsecaea pedrosoi
Incumbomyces lentus	8415_g	CE4(45-149)			Incumbomyces delicatus	2690_g	CE3(3-147)			Arthrocladium fulminans	5916_g	GH105(246-483)			Exophiala dermatitidis	EHY57649.1	CE4(48-156)			Phialophora europaea	ETN41465.1	CBM67(137-305)+GH78(450-827)			Cladophialophora yegresii	EXJ54246.1	CE10(50-356)			Capronia epimyces	EXJ82697.1	CE10(610-865)		Capronia coronata	EXJ83635.1	CE10(86-237)			Exophiala aquamarina	KEF53252.1	CE10(103-253)			Capronia semiimmersa	KIW72693.1	CE10(175-575)			Fonsecaea pedrosoi
Incumbomyces lentus	1837_g	CE4(46-173)			Incumbomyces delicatus	9334_g	CE4(103-229)			Arthrocladium fulminans	4849_g	GH105(49-375)			Exophiala dermatitidis	EHY53727.1	CE4(50-178)			Phialophora europaea	ETN40844.1	CBM67(147-301)+GH78(353-907)			Cladophialophora yegresii	EXJ55131.1	CE10(59-317)			Capronia epimyces	EXJ78131.1	CE10(64-359)		Capronia coronata	EXJ93363.1	CE10(93-366)			Exophiala aquamarina	KEF57181.1	CE10(104-278)			Capronia semiimmersa	KIW66187.1	CE10(227-359)			Fonsecaea pedrosoi
Incumbomyces lentus	6321_g	CE4(47-152)			Incumbomyces delicatus	2006_g	CE4(45-149)			Arthrocladium fulminans	1313_g	GH109(8-122)			Exophiala dermatitidis	EHY60051.1	CE4(96-225)			Phialophora europaea	ETN37118.1	CE1(25-282)			Cladophialophora yegresii	EXJ61626.1	CE10(59-321)			Capronia epimyces	EXJ92458.1	CE10(65-284)		Capronia coronata	EXJ78574.1	CE10(98-251)			Exophiala aquamarina	KEF62158.1	CE10(104-342)			Capronia semiimmersa	KIW74014.1	CE10(28-222)			Fonsecaea pedrosoi
Incumbomyces lentus	8685_g	CE5(92-259)			Incumbomyces delicatus	7137_g	CE5(96-263)			Arthrocladium fulminans	2638_g	GH114(73-265)			Exophiala dermatitidis	EHY53666.1	CE5(32-239)			Phialophora europaea	ETN36331.1	CE1(346-566)			Cladophialophora yegresii	EXJ62320.1	CE10(61-312)			Capronia epimyces	EXJ90165.1	CE10(69-330)		Capronia coronata	EXJ81977.1	CE16(43-353)			Exophiala aquamarina	KEF59615.1	CE10(109-343)			Capronia semiimmersa	KIW67066.1	CE10(31-216)			Fonsecaea pedrosoi
Incumbomyces lentus	6711_g	CE9(9-251)+CE9(333-470)			Incumbomyces delicatus	8230_g	CE9(8-251)+CE9(333-471)			Arthrocladium fulminans	3306_g	GH12(133-306)			Exophiala dermatitidis	EHY59221.1	CE9(11-451)			Phialophora europaea	ETN41080.1	CE1(42-265)			Cladophialophora yegresii	EXJ55284.1	CE10(62-324)			Capronia epimyces	EXJ92461.1	CE10(70-338)		Capronia coronata	EXJ90386.1	CE4(353-459)			Exophiala aquamarina	KEF60966.1	CE10(113-266)			Capronia semiimmersa	KIW71633.1	CE10(39-340)			Fonsecaea pedrosoi
Incumbomyces lentus	8067_g	GH1(12-483)			Incumbomyces delicatus	2429_g	GH1(12-483)			Arthrocladium fulminans	2773_g	GH12(135-271)			Exophiala dermatitidis	EHY52530.1	GH1(10-479)			Phialophora europaea	ETN38030.1	CE1(53-231)			Cladophialophora yegresii	EXJ54502.1	CE10(726-968)			Capronia epimyces	EXJ87218.1	CE10(71-308)		Capronia coronata	EXJ81519.1	CE4(44-149)			Exophiala aquamarina	KEF54218.1	CE10(114-315)			Capronia semiimmersa	KIW63589.1	CE10(48-321)			Fonsecaea pedrosoi
Incumbomyces lentus	8862_g	GH1(700-1159)			Incumbomyces delicatus	7500_g	GH1(161-620)			Arthrocladium fulminans	5170_g	GH125(99-549)			Exophiala dermatitidis	EHY54620.1	GH1(160-619)			Phialophora europaea	ETN41115.1	CE10(100-245)			Cladophialophora yegresii	EXJ58087.1	CE10(74-340)			Capronia epimyces	EXJ84865.1	CE10(71-329)		Capronia coronata	EXJ90305.1	CE4(44-151)			Exophiala aquamarina	KEF52059.1	CE10(115-323)			Capronia semiimmersa	KIW69027.1	CE10(49-314)			Fonsecaea pedrosoi
Incumbomyces lentus	5627_g	GH105(112-339)			Incumbomyces delicatus	9937_g	GH105(125-367)			Arthrocladium fulminans	1753_g	GH128(140-345)			Exophiala dermatitidis	EHY53758.1	GH10(74-396)			Phialophora europaea	ETN45675.1	CE10(105-261)			Cladophialophora yegresii	EXJ54483.1	CE10(77-263)			Capronia epimyces	EXJ86691.1	CE10(7-277)		Capronia coronata	EXJ90963.1	CE4(45-149)			Exophiala aquamarina	KEF50949.1	CE10(115-473)			Capronia semiimmersa	KIW69058.1	CE10(5-163)			Fonsecaea pedrosoi
Incumbomyces lentus	517_g	GH114(94-288)			Incumbomyces delicatus	8167_g	GH114(72-264)			Arthrocladium fulminans	760_g	GH128(49-286)			Exophiala dermatitidis	EHY56491.1	GH105(49-376)			Phialophora europaea	ETN38157.1	CE10(114-268)			Cladophialophora yegresii	EXJ60792.1	CE10(80-326)			Capronia epimyces	EXJ92513.1	CE10(75-341)		Capronia coronata	EXJ96132.1	CE4(45-149)			Exophiala aquamarina	KEF51989.1	CE10(117-259)			Capronia semiimmersa	KIW69496.1	CE10(59-330)			Fonsecaea pedrosoi
Incumbomyces lentus	2569_g	GH12(134-306)			Incumbomyces delicatus	1362_g	GH114(91-285)			Arthrocladium fulminans	2641_g	GH13(199-540)			Exophiala dermatitidis	EHY52737.1	GH109(7-116)			Phialophora europaea	ETN37626.1	CE10(115-262)			Cladophialophora yegresii	EXJ58573.1	CE10(85-261)			Capronia epimyces	EXJ84524.1	CE10(76-326)		Capronia coronata	EXJ85971.1	CE4(46-149)			Exophiala aquamarina	KEF57828.1	CE10(119-365)			Capronia semiimmersa	KIW63045.1	CE10(60-347)			Fonsecaea pedrosoi
Incumbomyces lentus	5351_g	GH12(138-275)			Incumbomyces delicatus	8396_g	GH12(133-306)			Arthrocladium fulminans	6288_g	GH13_1(60-365)			Exophiala dermatitidis	EHY57744.1	GH114(31-222)			Phialophora europaea	ETN37303.1	CE10(116-274)			Cladophialophora yegresii	EXJ60338.1	CE10(88-252)			Capronia epimyces	EXJ82191.1	CE10(80-368)		Capronia coronata	EXJ94378.1	CE4(47-150)			Exophiala aquamarina	KEF51199.1	CE10(124-300)			Capronia semiimmersa	KIW70671.1	CE10(63-318)			Fonsecaea pedrosoi
Incumbomyces lentus	150_g	GH125(103-553)			Incumbomyces delicatus	9211_g	GH12(134-272)			Arthrocladium fulminans	7559_g	GH13_25(1075-1526)			Exophiala dermatitidis	EHY61255.1	GH115(24-650)			Phialophora europaea	ETN37761.1	CE10(117-285)			Cladophialophora yegresii	EXJ54467.1	CE10(90-330)			Capronia epimyces	EXJ88813.1	CE10(83-252)		Capronia coronata	EXJ87874.1	CE4(57-150)			Exophiala aquamarina	KEF62257.1	CE10(127-287)			Capronia semiimmersa	KIW69912.1	CE10(67-344)			Fonsecaea pedrosoi
Incumbomyces lentus	1131_g	GH128(200-407)			Incumbomyces delicatus	1756_g	GH125(103-553)			Arthrocladium fulminans	384_g	GH13_4(113-498)			Exophiala dermatitidis	EHY54296.1	GH12(132-273)			Phialophora europaea	ETN40826.1	CE10(121-328)			Cladophialophora yegresii	EXJ55646.1	CE10(96-356)			Capronia epimyces	EXJ84724.1	CE10(84-361)		Capronia coronata	EXJ91022.1	CE4(57-185)			Exophiala aquamarina	KEF60011.1	CE10(129-434)			Capronia semiimmersa	KIW68745.1	CE10(70-375)			Fonsecaea pedrosoi
Incumbomyces lentus	1061_g	GH128(66-224)			Incumbomyces delicatus	3932_g	GH125(80-519)			Arthrocladium fulminans	5724_g	GH13_40(31-390)			Exophiala dermatitidis	EHY56622.1	GH12(170-302)			Phialophora europaea	ETN43855.1	CE10(125-403)			Cladophialophora yegresii	EXJ61023.1	CE10(97-365)			Capronia epimyces	EXJ91496.1	CE10(91-366)		Capronia coronata	EXJ87852.1	CE5(35-242)			Exophiala aquamarina	KEF57140.1	CE10(131-366)			Capronia semiimmersa	KIW64483.1	CE10(72-347)			Fonsecaea pedrosoi
Incumbomyces lentus	5905_g	GH13(200-526)			Incumbomyces delicatus	518_g	GH128(197-401)			Arthrocladium fulminans	6969_g	GH13_40(31-391)			Exophiala dermatitidis	EHY53176.1	GH125(100-548)			Phialophora europaea	ETN39484.1	CE10(133-448)			Cladophialophora yegresii	EXJ59293.1	CE10(98-256)			Capronia epimyces	EXJ82596.1	CE10(9-285)		Capronia coronata	EXJ90615.1	CE9(11-451)			Exophiala aquamarina	KEF60380.1	CE10(131-417)			Capronia semiimmersa	KIW62764.1	CE10(725-971)			Fonsecaea pedrosoi
Incumbomyces lentus	3977_g	GH13_1(60-364)			Incumbomyces delicatus	816_g	GH128(63-302)			Arthrocladium fulminans	2578_g	GH13_40(32-391)			Exophiala dermatitidis	EHY59617.1	GH125(7-434)			Phialophora europaea	ETN43009.1	CE10(136-314)			Cladophialophora yegresii	EXJ57365.1	CE15(45-384)			Capronia epimyces	EXJ86766.1	CE10(93-238)		Capronia coronata	EXJ96519.1	CE9(24-409)			Exophiala aquamarina	KEF61460.1	CE10(138-366)			Capronia semiimmersa	KIW62737.1	CE10(75-267)			Fonsecaea pedrosoi
Incumbomyces lentus	8770_g	GH13_22(101-498)+GH13_22(1186-1649)			Incumbomyces delicatus	5876_g	GH13(236-590)			Arthrocladium fulminans	7302_g	GH13_40(334-691)			Exophiala dermatitidis	EHY60243.1	GH127(18-569)			Phialophora europaea	ETN47154.1	CE10(141-410)			Cladophialophora yegresii	EXJ59154.1	CE16(41-369)			Capronia epimyces	EXJ79832.1	CE10(94-255)		Capronia coronata	EXJ94407.1	GH1(107-418)			Exophiala aquamarina	KEF61062.1	CE10(142-313)			Capronia semiimmersa	KIW62369.1	CE10(79-345)			Fonsecaea pedrosoi
Incumbomyces lentus	1864_g	GH13_22(95-490)+GT5(1169-1627)			Incumbomyces delicatus	1010_g	GH13_1(57-362)			Arthrocladium fulminans	6196_g	GH13_40(35-392)			Exophiala dermatitidis	EHY59895.1	GH128(280-481)			Phialophora europaea	ETN44445.1	CE10(149-422)			Cladophialophora yegresii	EXJ62323.1	CE4(45-149)			Capronia epimyces	EXJ79515.1	CE10(95-245)		Capronia coronata	EXJ78686.1	GH1(11-478)			Exophiala aquamarina	KEF57193.1	CE10(146-409)			Capronia semiimmersa	KIW67106.1	CE10(83-284)			Fonsecaea pedrosoi
Incumbomyces lentus	2322_g	GH13_22(95-496)+GH13_22(1165-1628)			Incumbomyces delicatus	7228_g	GH13_1(60-364)			Arthrocladium fulminans	342_g	GH13_40(36-393)			Exophiala dermatitidis	EHY53058.1	GH128(603-835)			Phialophora europaea	ETN36202.1	CE10(17-281)			Cladophialophora yegresii	EXJ57395.1	CE4(45-151)			Capronia epimyces	EXJ80732.1	CE16(3-248)		Capronia coronata	EXJ93761.1	GH1(164-616)			Exophiala aquamarina	KEF60618.1	CE10(15-154)			Capronia semiimmersa	KIW64101.1	CE10(85-335)			Fonsecaea pedrosoi
Incumbomyces lentus	3978_g	GH13_22(98-493)+GH13_22(1197-1664)			Incumbomyces delicatus	7603_g	GH13_22(101-498)+GH13_22(1185-1649)			Arthrocladium fulminans	8231_g	GH13_40(38-398)			Exophiala dermatitidis	EHY57346.1	GH128(73-291)			Phialophora europaea	ETN39972.1	CE10(22-314)			Cladophialophora yegresii	EXJ63810.1	CE4(48-156)			Capronia epimyces	EXJ87107.1	CE4(263-370)		Capronia coronata	EXJ87911.1	GH10(76-251)			Exophiala aquamarina	KEF52123.1	CE10(16-173)			Capronia semiimmersa	KIW63421.1	CE10(86-382)			Fonsecaea pedrosoi
Incumbomyces lentus	1873_g	GH13_25(1076-1527)			Incumbomyces delicatus	328_g	GH13_22(95-490)+GT5(1169-1627)			Arthrocladium fulminans	1876_g	GH13_40(42-398)			Exophiala dermatitidis	EHY57086.1	GH128(82-301)			Phialophora europaea	ETN40849.1	CE10(26-339)			Cladophialophora yegresii	EXJ55846.1	CE5(72-283)			Capronia epimyces	EXJ80822.1	CE4(353-458)		Capronia coronata	EXJ83403.1	GH105(49-375)			Exophiala aquamarina	KEF56552.1	CE10(167-457)			Capronia semiimmersa	KIW64185.1	CE10(93-350)			Fonsecaea pedrosoi
Incumbomyces lentus	2652_g	GH13_31(45-394)			Incumbomyces delicatus	8605_g	GH13_22(95-496)+GH13_22(1165-1628)			Arthrocladium fulminans	7809_g	GH13_5(278-618)			Exophiala dermatitidis	EHY60354.1	GH13(96-460)			Phialophora europaea	ETN38407.1	CE10(28-311)			Cladophialophora yegresii	EXJ58008.1	CE9(11-452)			Capronia epimyces	EXJ93143.1	CE4(42-147)		Capronia coronata	EXJ80428.1	GH12(121-249)			Exophiala aquamarina	KEF60809.1	CE10(219-361)			Capronia semiimmersa	KIW63345.1	CE10(97-310)			Fonsecaea pedrosoi
Incumbomyces lentus	7308_g	GH13_4(113-498)			Incumbomyces delicatus	7227_g	GH13_22(98-493)+GH13_22(1189-1656)			Arthrocladium fulminans	8389_g	GH13_5(64-414)			Exophiala dermatitidis	EHY51845.1	GH13_25(1084-1535)			Phialophora europaea	ETN45388.1	CE10(30-207)			Cladophialophora yegresii	EXJ64759.1	CE9(9-391)			Capronia epimyces	EXJ77699.1	CE4(43-149)		Capronia coronata	EXJ93927.1	GH12(133-268)			Exophiala aquamarina	KEF58624.1	CE10(22-204)			Capronia semiimmersa	KIW63346.1	CE10(97-310)			Fonsecaea pedrosoi
Incumbomyces lentus	1676_g	GH13_40(32-391)			Incumbomyces delicatus	9084_g	GH13_25(1075-1526)			Arthrocladium fulminans	7734_g	GH13_5(76-416)			Exophiala dermatitidis	EHY59074.1	GH13_4(113-498)			Phialophora europaea	ETN43002.1	CE10(32-251)			Cladophialophora yegresii	EXJ63725.1	GH1(9-478)			Capronia epimyces	EXJ78897.1	CE4(44-149)		Capronia coronata	EXJ78872.1	GH125(99-547)			Exophiala aquamarina	KEF52253.1	CE10(24-315)			Capronia semiimmersa	KIW63347.1	CE10(97-310)			Fonsecaea pedrosoi
Incumbomyces lentus	1647_g	GH13_40(34-399)			Incumbomyces delicatus	2051_g	GH13_31(42-391)			Arthrocladium fulminans	1275_g	GH13_8(246-539)			Exophiala dermatitidis	EHY60661.1	GH13_40(31-390)			Phialophora europaea	ETN38427.1	CE10(35-349)			Cladophialophora yegresii	EXJ57544.1	GH10(97-421)			Capronia epimyces	EXJ80752.1	CE4(44-151)		Capronia coronata	EXJ91398.1	GH128(254-455)			Exophiala aquamarina	KEF60376.1	CE10(26-307)			Capronia semiimmersa	KIW68060.1	CE10(97-369)			Fonsecaea pedrosoi
Incumbomyces lentus	8753_g	GH13_40(35-391)			Incumbomyces delicatus	3478_g	GH13_4(113-498)			Arthrocladium fulminans	7163_g	GH132(118-422)			Exophiala dermatitidis	EHY53295.1	GH13_40(43-403)			Phialophora europaea	ETN46817.1	CE10(37-309)			Cladophialophora yegresii	EXJ59084.1	GH105(118-408)			Capronia epimyces	EXJ83977.1	CE4(45-149)		Capronia coronata	EXJ80184.1	GH128(57-255)			Exophiala aquamarina	KEF55122.1	CE10(28-286)			Capronia semiimmersa	KIW65987.1	CE15(42-380)			Fonsecaea pedrosoi
Incumbomyces lentus	3865_g	GH13_40(38-398)			Incumbomyces delicatus	5011_g	GH13_40(28-385)			Arthrocladium fulminans	1847_g	GH132(43-325)			Exophiala dermatitidis	EHY53745.1	GH13_40(51-409)			Phialophora europaea	ETN39434.1	CE10(41-246)			Cladophialophora yegresii	EXJ61602.1	GH105(49-375)			Capronia epimyces	EXJ92799.1	CE4(45-149)		Capronia coronata	EXJ94335.1	GH128(610-832)			Exophiala aquamarina	KEF51957.1	CE10(28-311)			Capronia semiimmersa	KIW67746.1	CE16(41-369)			Fonsecaea pedrosoi
Incumbomyces lentus	7696_g	GH13_40(45-400)			Incumbomyces delicatus	176_g	GH13_40(32-391)			Arthrocladium fulminans	2636_g	GH135(55-234)+GH135(245-380)			Exophiala dermatitidis	EHY55699.1	GH13_40(59-419)			Phialophora europaea	ETN36849.1	CE10(464-688)			Cladophialophora yegresii	EXJ55668.1	GH106(34-801)			Capronia epimyces	EXJ85255.1	CE4(46-150)		Capronia coronata	EXJ90857.1	GH13(96-459)			Exophiala aquamarina	KEF62865.1	CE10(32-292)			Capronia semiimmersa	KIW71606.1	CE4(265-372)			Fonsecaea pedrosoi
Incumbomyces lentus	1865_g	GH13_5(124-462)			Incumbomyces delicatus	7944_g	GH13_40(33-390)			Arthrocladium fulminans	7451_g	GH15(50-456)+CBM20(530-615)			Exophiala dermatitidis	EHY55318.1	GH13_5(36-377)			Phialophora europaea	ETN46642.1	CE10(47-304)			Cladophialophora yegresii	EXJ59039.1	GH11(50-228)			Capronia epimyces	EXJ82818.1	CE4(49-187)		Capronia coronata	EXJ83816.1	GH13_22(98-495)+GH13_22(1168-1630)			Exophiala aquamarina	KEF55992.1	CE10(32-330)			Capronia semiimmersa	KIW70674.1	CE4(45-150)			Fonsecaea pedrosoi
Incumbomyces lentus	5961_g	GH13_5(32-373)			Incumbomyces delicatus	206_g	GH13_40(34-399)			Arthrocladium fulminans	3448_g	GH15(59-463)			Exophiala dermatitidis	EHY54867.1	GH13_8(246-539)			Phialophora europaea	ETN42086.1	CE10(52-269)			Cladophialophora yegresii	EXJ57545.1	GH115(33-666)			Capronia epimyces	EXJ92739.1	CE4(57-186)		Capronia coronata	EXJ96449.1	GH13_25(1084-1535)			Exophiala aquamarina	KEF54945.1	CE10(32-333)			Capronia semiimmersa	KIW62600.1	CE4(46-152)			Fonsecaea pedrosoi
Incumbomyces lentus	1863_g	GH13_5(48-393)			Incumbomyces delicatus	7623_g	GH13_40(35-392)			Arthrocladium fulminans	877_g	GH15(801-1150)			Exophiala dermatitidis	EHY56502.1	GH130(52-287)			Phialophora europaea	ETN36519.1	CE10(56-336)			Cladophialophora yegresii	EXJ62902.1	GH12(104-238)			Capronia epimyces	EXJ81075.1	CE9(11-451)		Capronia coronata	EXJ90397.1	GH13_4(113-498)			Exophiala aquamarina	KEF57005.1	CE10(34-226)			Capronia semiimmersa	KIW73878.1	CE4(48-156)			Fonsecaea pedrosoi
Incumbomyces lentus	9287_g	GH13_5(65-415)			Incumbomyces delicatus	6454_g	GH13_40(38-398)			Arthrocladium fulminans	7099_g	GH16(245-574)			Exophiala dermatitidis	EHY53457.1	GH132(150-451)			Phialophora europaea	ETN40004.1	CE10(56-338)			Cladophialophora yegresii	EXJ65299.1	GH125(293-506)			Capronia epimyces	EXJ89461.1	CE9(9-393)		Capronia coronata	EXJ90808.1	GH13_40(31-390)			Exophiala aquamarina	KEF54835.1	CE10(35-189)			Capronia semiimmersa	KIW64423.1	CE5(126-337)			Fonsecaea pedrosoi
Incumbomyces lentus	7830_g	GH13_5(76-414)			Incumbomyces delicatus	2795_g	GH13_40(45-400)			Arthrocladium fulminans	1605_g	GH16(31-313)			Exophiala dermatitidis	EHY58900.1	GH132(75-334)			Phialophora europaea	ETN39654.1	CE10(57-326)			Cladophialophora yegresii	EXJ55890.1	GH125(99-549)			Capronia epimyces	EXJ78057.1	CE9(9-414)		Capronia coronata	EXJ87896.1	GH13_40(50-407)			Exophiala aquamarina	KEF61324.1	CE10(35-314)			Capronia semiimmersa	KIW67643.1	CE5(26-228)			Fonsecaea pedrosoi
Incumbomyces lentus	9170_g	GH13_8(246-539)			Incumbomyces delicatus	329_g	GH13_5(133-471)			Arthrocladium fulminans	7980_g	GH16(354-562)			Exophiala dermatitidis	EHY57944.1	GH15(269-649)			Phialophora europaea	ETN41827.1	CE10(62-286)			Cladophialophora yegresii	EXJ57110.1	GH127(11-583)			Capronia epimyces	EXJ81207.1	GH1(12-479)		Capronia coronata	EXJ86010.1	GH13_40(62-422)			Exophiala aquamarina	KEF63429.1	CE10(36-200)			Capronia semiimmersa	KIW66409.1	CE9(11-452)			Fonsecaea pedrosoi
Incumbomyces lentus	9765_g	GH132(122-425)			Incumbomyces delicatus	10307_g	GH13_5(32-373)			Arthrocladium fulminans	7801_g	GH16(53-243)			Exophiala dermatitidis	EHY57743.1	GH152(81-298)			Phialophora europaea	ETN45009.1	CE10(62-312)			Cladophialophora yegresii	EXJ53818.1	GH128(324-523)			Capronia epimyces	EXJ87383.1	GH105(49-375)		Capronia coronata	EXJ93604.1	GH13_5(35-376)			Exophiala aquamarina	KEF54372.1	CE10(38-216)			Capronia semiimmersa	KIW72714.1	CE9(9-391)			Fonsecaea pedrosoi
Incumbomyces lentus	7542_g	GH132(55-325)			Incumbomyces delicatus	327_g	GH13_5(48-393)			Arthrocladium fulminans	6164_g	GH16(76-292)			Exophiala dermatitidis	EHY54581.1	GH16(115-325)			Phialophora europaea	ETN39779.1	CE10(63-305)			Cladophialophora yegresii	EXJ54471.1	GH128(55-300)			Capronia epimyces	EXJ82344.1	GH106(28-730)		Capronia coronata	EXJ93315.1	GH13_5(60-407)			Exophiala aquamarina	KEF60943.1	CE10(39-338)			Capronia semiimmersa	KIW73968.1	GH1(9-478)			Fonsecaea pedrosoi
Incumbomyces lentus	3999_g	GH15(63-471)			Incumbomyces delicatus	3744_g	GH13_5(65-415)			Arthrocladium fulminans	218_g	GH16(939-1158)			Exophiala dermatitidis	EHY56867.1	GH16(123-270)			Phialophora europaea	ETN37166.1	CE10(66-361)			Cladophialophora yegresii	EXJ55262.1	GH128(558-802)			Capronia epimyces	EXJ93219.1	GH106(40-729)		Capronia coronata	EXJ93712.1	GH13_8(224-517)			Exophiala aquamarina	KEF62023.1	CE10(40-321)			Capronia semiimmersa	KIW66185.1	GH10(97-421)			Fonsecaea pedrosoi
Incumbomyces lentus	9493_g	GH15(64-260)			Incumbomyces delicatus	3861_g	GH13_8(246-539)			Arthrocladium fulminans	1347_g	GH16(949-1092)			Exophiala dermatitidis	EHY52267.1	GH16(136-458)			Phialophora europaea	ETN45891.1	CE10(68-460)			Cladophialophora yegresii	EXJ63106.1	GH128(62-282)			Capronia epimyces	EXJ76830.1	GH109(8-130)		Capronia coronata	EXJ83408.1	GH130(56-297)			Exophiala aquamarina	KEF63724.1	CE10(42-330)			Capronia semiimmersa	KIW69908.1	GH105(49-375)			Fonsecaea pedrosoi
Incumbomyces lentus	6594_g	GH152(66-345)			Incumbomyces delicatus	5455_g	GH130(114-226)			Arthrocladium fulminans	5679_g	GH16(95-264)			Exophiala dermatitidis	EHY61114.1	GH16(139-371)			Phialophora europaea	ETN37154.1	CE10(70-323)			Cladophialophora yegresii	EXJ62578.1	GH13_22(98-495)+GH13_22(1168-1631)			Capronia epimyces	EXJ92157.1	GH114(49-242)		Capronia coronata	EXJ83141.1	GH132(140-444)			Exophiala aquamarina	KEF57669.1	CE10(44-238)			Capronia semiimmersa	KIW67644.1	GH11(49-226)			Fonsecaea pedrosoi
Incumbomyces lentus	8358_g	GH16(111-448)			Incumbomyces delicatus	7409_g	GH132(122-426)			Arthrocladium fulminans	3213_g	GH17(437-709)			Exophiala dermatitidis	EHY52984.1	GH16(188-514)			Phialophora europaea	ETN46404.1	CE10(72-336)			Cladophialophora yegresii	EXJ64842.1	GH13_25(1085-1535)			Capronia epimyces	EXJ79758.1	GH12(171-297)		Capronia coronata	EXJ90202.1	GH132(72-336)			Exophiala aquamarina	KEF56102.1	CE10(44-327)			Capronia semiimmersa	KIW66186.1	GH115(34-666)			Fonsecaea pedrosoi
Incumbomyces lentus	435_g	GH16(116-438)			Incumbomyces delicatus	2950_g	GH132(46-325)			Arthrocladium fulminans	7851_g	GH17(486-715)			Exophiala dermatitidis	EHY54200.1	GH16(42-312)			Phialophora europaea	ETN36649.1	CE10(77-331)			Cladophialophora yegresii	EXJ58490.1	GH13_4(114-499)			Capronia epimyces	EXJ84028.1	GH125(99-547)		Capronia coronata	EXJ95249.1	GH15(267-649)			Exophiala aquamarina	KEF63797.1	CE10(450-687)			Capronia semiimmersa	KIW71351.1	GH12(172-302)			Fonsecaea pedrosoi
Incumbomyces lentus	4766_g	GH16(129-323)			Incumbomyces delicatus	7858_g	GH15(48-456)+CBM20(513-606)			Arthrocladium fulminans	4188_g	GH17(667-920)			Exophiala dermatitidis	EHY59783.1	GH16(43-313)			Phialophora europaea	ETN38734.1	CE10(79-253)			Cladophialophora yegresii	EXJ53848.1	GH13_40(31-390)			Capronia epimyces	EXJ93201.1	GH128(251-453)		Capronia coronata	EXJ95089.1	GH152(82-361)			Exophiala aquamarina	KEF54189.1	CE10(47-325)			Capronia semiimmersa	KIW68577.1	GH125(142-567)			Fonsecaea pedrosoi
Incumbomyces lentus	6828_g	GH16(53-206)			Incumbomyces delicatus	6341_g	GH15(57-468)			Arthrocladium fulminans	468_g	GH17(76-308)			Exophiala dermatitidis	EHY53643.1	GH16(48-336)			Phialophora europaea	ETN44581.1	CE10(80-252)			Cladophialophora yegresii	EXJ58590.1	GH13_40(35-395)			Capronia epimyces	EXJ84642.1	GH128(381-600)		Capronia coronata	EXJ85415.1	GH16(104-321)			Exophiala aquamarina	KEF54578.1	CE10(50-296)			Capronia semiimmersa	KIW72076.1	GH125(439-653)			Fonsecaea pedrosoi
Incumbomyces lentus	9399_g	GH16(61-294)			Incumbomyces delicatus	4970_g	GH152(66-345)			Arthrocladium fulminans	313_g	GH18(1-134)			Exophiala dermatitidis	EHY54535.1	GH16(73-233)			Phialophora europaea	ETN36888.1	CE10(81-345)			Cladophialophora yegresii	EXJ57538.1	GH13_40(48-405)			Capronia epimyces	EXJ86376.1	GH128(53-256)		Capronia coronata	EXJ83312.1	GH16(120-267)			Exophiala aquamarina	KEF53691.1	CE10(54-314)			Capronia semiimmersa	KIW64481.1	GH125(99-549)			Fonsecaea pedrosoi
Incumbomyces lentus	5826_g	GH16(69-294)			Incumbomyces delicatus	2088_g	GH16(110-448)			Arthrocladium fulminans	3621_g	GH18(127-298)			Exophiala dermatitidis	EHY52567.1	GH16(74-342)			Phialophora europaea	ETN36259.1	CE10(85-233)			Cladophialophora yegresii	EXJ62423.1	GH13_5(35-375)			Capronia epimyces	EXJ82609.1	GH13(96-460)		Capronia coronata	EXJ90712.1	GH16(12-201)			Exophiala aquamarina	KEF62451.1	CE10(63-336)			Capronia semiimmersa	KIW62903.1	GH128(348-548)			Fonsecaea pedrosoi
Incumbomyces lentus	970_g	GH16(80-224)			Incumbomyces delicatus	1451_g	GH16(116-439)			Arthrocladium fulminans	1299_g	GH18(15-243)			Exophiala dermatitidis	EHY59951.1	GH16(80-245)			Phialophora europaea	ETN37230.1	CE10(85-244)			Cladophialophora yegresii	EXJ61117.1	GH13_5(56-402)			Capronia epimyces	EXJ79989.1	GH13_22(98-495)+GH13_22(1168-1630)		Capronia coronata	EXJ96232.1	GH16(136-458)			Exophiala aquamarina	KEF53031.1	CE10(64-277)			Capronia semiimmersa	KIW63731.1	GH128(508-749)			Fonsecaea pedrosoi
Incumbomyces lentus	8166_g	GH16(81-224)			Incumbomyces delicatus	8066_g	GH16(117-265)			Arthrocladium fulminans	4318_g	GH18(18-366)			Exophiala dermatitidis	EHY55154.1	GH16(87-281)			Phialophora europaea	ETN40053.1	CE10(87-230)			Cladophialophora yegresii	EXJ55086.1	GH13_5(71-394)			Capronia epimyces	EXJ78995.1	GH13_25(1084-1535)		Capronia coronata	EXJ78395.1	GH16(152-381)			Exophiala aquamarina	KEF56414.1	CE10(64-324)			Capronia semiimmersa	KIW62720.1	GH128(53-297)			Fonsecaea pedrosoi
Incumbomyces lentus	8786_g	GH16(81-287)			Incumbomyces delicatus	7960_g	GH16(21-281)			Arthrocladium fulminans	8529_g	GH18(192-353)			Exophiala dermatitidis	EHY52414.1	GH16(89-250)			Phialophora europaea	ETN45285.1	CE10(88-254)			Cladophialophora yegresii	EXJ61015.1	GH13_8(246-539)			Capronia epimyces	EXJ82663.1	GH13_40(31-390)		Capronia coronata	EXJ78871.1	GH16(247-568)			Exophiala aquamarina	KEF62842.1	CE10(65-216)			Capronia semiimmersa	KIW71610.1	GH128(56-279)			Fonsecaea pedrosoi
Incumbomyces lentus	8227_g	GH16(82-333)			Incumbomyces delicatus	10150_g	GH16(65-295)			Arthrocladium fulminans	316_g	GH18(305-596)			Exophiala dermatitidis	EHY54049.1	GH16(91-304)			Phialophora europaea	ETN46209.1	CE10(96-267)			Cladophialophora yegresii	EXJ64755.1	GH130(62-383)			Capronia epimyces	EXJ77771.1	GH13_40(60-420)		Capronia coronata	EXJ83191.1	GH16(272-601)			Exophiala aquamarina	KEF55596.1	CE10(66-292)			Capronia semiimmersa	KIW70964.1	GH13_22(181-578)+GH13_22(1251-1714)			Fonsecaea pedrosoi
Incumbomyces lentus	1968_g	GH16(83-222)			Incumbomyces delicatus	3077_g	GH16(70-281)			Arthrocladium fulminans	1318_g	GH18(35-342)			Exophiala dermatitidis	EHY60365.1	GH16(99-297)			Phialophora europaea	ETN37471.1	CE10(99-244)			Cladophialophora yegresii	EXJ54365.1	GH132(131-418)			Capronia epimyces	EXJ91595.1	GH13_5(35-376)		Capronia coronata	EXJ85394.1	GH16(37-206)			Exophiala aquamarina	KEF57608.1	CE10(67-330)			Capronia semiimmersa	KIW72620.1	GH13_25(1085-1536)			Fonsecaea pedrosoi
Incumbomyces lentus	6921_g	GH16(85-296)			Incumbomyces delicatus	9199_g	GH16(79-269)			Arthrocladium fulminans	1901_g	GH2(16-736)			Exophiala dermatitidis	EHY58587.1	GH17(187-435)			Phialophora europaea	ETN36535.1	CE16(36-365)			Cladophialophora yegresii	EXJ57639.1	GH132(62-338)			Capronia epimyces	EXJ80086.1	GH13_5(60-407)		Capronia coronata	EXJ88600.1	GH16(40-293)			Exophiala aquamarina	KEF53476.1	CE10(68-312)			Capronia semiimmersa	KIW67001.1	GH13_4(114-499)			Fonsecaea pedrosoi
Incumbomyces lentus	5358_g	GH16(87-276)			Incumbomyces delicatus	2317_g	GH16(80-225)			Arthrocladium fulminans	4108_g	GH2(21-500)			Exophiala dermatitidis	EHY52333.1	GH17(22-281)			Phialophora europaea	ETN41282.1	CE3(60-263)			Cladophialophora yegresii	EXJ64666.1	GH15(274-658)			Capronia epimyces	EXJ91501.1	GH13_8(246-539)		Capronia coronata	EXJ90537.1	GH16(404-729)			Exophiala aquamarina	KEF58191.1	CE10(68-468)			Capronia semiimmersa	KIW62927.1	GH13_40(31-390)			Fonsecaea pedrosoi
Incumbomyces lentus	8010_g	GH162(35-565)			Incumbomyces delicatus	7562_g	GH16(81-288)			Arthrocladium fulminans	5746_g	GH2(29-934)			Exophiala dermatitidis	EHY57161.1	GH17(22-300)			Phialophora europaea	ETN42818.1	CE4(346-452)			Cladophialophora yegresii	EXJ58904.1	GH15(63-464)			Capronia epimyces	EXJ87004.1	GH130(36-338)		Capronia coronata	EXJ95718.1	GH16(4-150)			Exophiala aquamarina	KEF61535.1	CE10(69-339)			Capronia semiimmersa	KIW67130.1	GH13_40(35-395)			Fonsecaea pedrosoi
Incumbomyces lentus	4631_g	GH17(170-423)			Incumbomyces delicatus	8989_g	GH16(82-242)			Arthrocladium fulminans	5102_g	GH20(173-518)			Exophiala dermatitidis	EHY60491.1	GH17(464-737)			Phialophora europaea	ETN36274.1	CE4(40-167)			Cladophialophora yegresii	EXJ61783.1	GH152(8-287)			Capronia epimyces	EXJ87374.1	GH130(55-299)		Capronia coronata	EXJ94023.1	GH16(43-312)			Exophiala aquamarina	KEF60701.1	CE10(70-320)			Capronia semiimmersa	KIW66174.1	GH13_40(48-405)			Fonsecaea pedrosoi
Incumbomyces lentus	2723_g	GH17(431-702)			Incumbomyces delicatus	2244_g	GH16(85-333)			Arthrocladium fulminans	1049_g	GH27(19-362)			Exophiala dermatitidis	EHY54907.1	GH17(471-704)			Phialophora europaea	ETN36232.1	CE4(45-149)			Cladophialophora yegresii	EXJ56119.1	GH154(19-365)			Capronia epimyces	EXJ77217.1	GH132(139-432)		Capronia coronata	EXJ95838.1	GH16(78-342)			Exophiala aquamarina	KEF57633.1	CE10(70-322)			Capronia semiimmersa	KIW65011.1	GH13_40(83-440)			Fonsecaea pedrosoi
Incumbomyces lentus	8830_g	GH17(455-685)			Incumbomyces delicatus	911_g	GH16(922-1085)			Arthrocladium fulminans	3759_g	GH27(22-361)			Exophiala dermatitidis	EHY56035.1	GH17(56-308)			Phialophora europaea	ETN40407.1	CE4(45-149)			Cladophialophora yegresii	EXJ64535.1	GH16(107-318)			Capronia epimyces	EXJ80614.1	GH132(72-336)		Capronia coronata	EXJ87868.1	GH16(80-329)			Exophiala aquamarina	KEF59820.1	CE10(70-345)			Capronia semiimmersa	KIW63530.1	GH13_5(25-364)			Fonsecaea pedrosoi
Incumbomyces lentus	2325_g	GH17(67-285)			Incumbomyces delicatus	2482_g	GH162(6-333)			Arthrocladium fulminans	2310_g	GH27(88-421)			Exophiala dermatitidis	EHY54159.1	GH18(15-277)			Phialophora europaea	ETN46507.1	CE4(45-150)			Cladophialophora yegresii	EXJ53793.1	GH16(108-431)			Capronia epimyces	EXJ84341.1	GH136(18-475)		Capronia coronata	EXJ90720.1	GH16(82-243)			Exophiala aquamarina	KEF53052.1	CE10(72-319)			Capronia semiimmersa	KIW70794.1	GH13_5(35-375)			Fonsecaea pedrosoi
Incumbomyces lentus	4129_g	GH17(75-308)			Incumbomyces delicatus	6195_g	GH17(137-308)			Arthrocladium fulminans	7787_g	GH27(91-371)			Exophiala dermatitidis	EHY56475.1	GH18(197-488)			Phialophora europaea	ETN40548.1	CE4(93-221)			Cladophialophora yegresii	EXJ65574.1	GH16(118-440)			Capronia epimyces	EXJ89176.1	GH15(267-649)		Capronia coronata	EXJ95862.1	GH16(83-248)			Exophiala aquamarina	KEF52729.1	CE10(72-352)			Capronia semiimmersa	KIW67958.1	GH13_5(64-410)			Fonsecaea pedrosoi
Incumbomyces lentus	9043_g	GH18(15-242)			Incumbomyces delicatus	5644_g	GH17(160-393)			Arthrocladium fulminans	893_g	GH28(69-420)			Exophiala dermatitidis	EHY55582.1	GH18(28-314)			Phialophora europaea	ETN43947.1	CE5(30-240)			Cladophialophora yegresii	EXJ62081.1	GH16(120-267)			Capronia epimyces	EXJ90072.1	GH152(89-368)		Capronia coronata	EXJ93458.1	GH16(84-281)			Exophiala aquamarina	KEF62041.1	CE10(80-243)			Capronia semiimmersa	KIW67959.1	GH13_5(64-410)			Fonsecaea pedrosoi
Incumbomyces lentus	748_g	GH18(16-292)			Incumbomyces delicatus	4760_g	GH17(434-705)			Arthrocladium fulminans	2437_g	GH3(100-321)			Exophiala dermatitidis	EHY55254.1	GH18(38-355)			Phialophora europaea	ETN45726.1	CE5(34-232)			Cladophialophora yegresii	EXJ56938.1	GH16(133-472)			Capronia epimyces	EXJ87141.1	GH16(120-267)		Capronia coronata	EXJ94108.1	GH16(90-305)			Exophiala aquamarina	KEF54938.1	CE10(81-218)			Capronia semiimmersa	KIW63529.1	GH13_5(71-410)			Fonsecaea pedrosoi
Incumbomyces lentus	9036_g	GH18(36-343)			Incumbomyces delicatus	7471_g	GH17(490-719)			Arthrocladium fulminans	6008_g	GH3(101-362)			Exophiala dermatitidis	EHY59248.1	GH18(63-305)			Phialophora europaea	ETN38791.1	CE5(44-214)			Cladophialophora yegresii	EXJ54183.1	GH16(149-341)			Capronia epimyces	EXJ79452.1	GH16(120-442)		Capronia coronata	EXJ94709.1	GH17(178-426)			Exophiala aquamarina	KEF50938.1	CE10(8-139)			Capronia semiimmersa	KIW68069.1	GH13_8(246-539)			Fonsecaea pedrosoi
Incumbomyces lentus	4723_g	GH18(8-356)			Incumbomyces delicatus	6966_g	GH17(75-312)			Arthrocladium fulminans	8062_g	GH3(119-370)			Exophiala dermatitidis	EHY58665.1	GH18(7-353)			Phialophora europaea	ETN39023.1	CE5(52-225)			Cladophialophora yegresii	EXJ60435.1	GH16(40-283)			Capronia epimyces	EXJ82567.1	GH16(145-374)		Capronia coronata	EXJ83847.1	GH17(28-299)			Exophiala aquamarina	KEF51093.1	CE10(82-343)			Capronia semiimmersa	KIW62590.1	GH132(134-433)			Fonsecaea pedrosoi
Incumbomyces lentus	7556_g	GH2(17-768)			Incumbomyces delicatus	3978_g	GH18(15-240)			Arthrocladium fulminans	3231_g	GH3(157-372)			Exophiala dermatitidis	EHY61208.1	GH2(15-687)			Phialophora europaea	ETN47101.1	CE9(16-258)+CE9(325-470)			Cladophialophora yegresii	EXJ64573.1	GH16(67-213)			Capronia epimyces	EXJ82604.1	GH16(157-346)		Capronia coronata	EXJ93678.1	GH17(421-655)			Exophiala aquamarina	KEF61511.1	CE10(82-349)			Capronia semiimmersa	KIW66291.1	GH132(66-338)			Fonsecaea pedrosoi
Incumbomyces lentus	2927_g	GH2(20-521)			Incumbomyces delicatus	3008_g	GH18(3-228)			Arthrocladium fulminans	7043_g	GH3(27-256)			Exophiala dermatitidis	EHY53456.1	GH2(51-959)			Phialophora europaea	ETN43207.1	CE9(34-435)			Cladophialophora yegresii	EXJ56597.1	GH16(68-288)			Capronia epimyces	EXJ77182.1	GH16(271-600)		Capronia coronata	EXJ91053.1	GH17(455-728)			Exophiala aquamarina	KEF50996.1	CE10(88-243)			Capronia semiimmersa	KIW72836.1	GH15(274-658)			Fonsecaea pedrosoi
Incumbomyces lentus	8875_g	GH2(45-911)			Incumbomyces delicatus	3985_g	GH18(36-322)			Arthrocladium fulminans	4090_g	GH3(37-250)			Exophiala dermatitidis	EHY58273.1	GH20(177-544)			Phialophora europaea	ETN45734.1	GH1(11-480)			Cladophialophora yegresii	EXJ65059.1	GH16(77-341)			Capronia epimyces	EXJ84344.1	GH16(282-605)		Capronia coronata	EXJ86134.1	GH17(75-309)			Exophiala aquamarina	KEF62838.1	CE10(89-251)			Capronia semiimmersa	KIW72837.1	GH15(274-658)			Fonsecaea pedrosoi
Incumbomyces lentus	626_g	GH20(172-501)			Incumbomyces delicatus	5563_g	GH18(8-356)			Arthrocladium fulminans	2648_g	GH3(39-251)			Exophiala dermatitidis	EHY58017.1	GH20(218-584)			Phialophora europaea	ETN42810.1	GH1(143-609)			Cladophialophora yegresii	EXJ65037.1	GH16(80-226)			Capronia epimyces	EXJ81283.1	GH16(29-193)		Capronia coronata	EXJ93986.1	GH18(15-276)			Exophiala aquamarina	KEF51521.1	CE10(91-358)			Capronia semiimmersa	KIW67493.1	GH15(64-465)			Fonsecaea pedrosoi
Incumbomyces lentus	242_g	GH20(192-536)			Incumbomyces delicatus	2920_g	GH2(16-740)			Arthrocladium fulminans	3857_g	GH3(39-253)			Exophiala dermatitidis	EHY52311.1	GH27(27-358)			Phialophora europaea	ETN40895.1	GH1(158-616)			Cladophialophora yegresii	EXJ57288.1	GH16(84-298)			Capronia epimyces	EXJ80993.1	GH16(367-692)		Capronia coronata	EXJ83413.1	GH18(188-486)			Exophiala aquamarina	KEF54891.1	CE10(92-366)			Capronia semiimmersa	KIW70089.1	GH152(59-338)			Fonsecaea pedrosoi
Incumbomyces lentus	777_g	GH27(109-361)			Incumbomyces delicatus	4609_g	GH2(21-502)			Arthrocladium fulminans	1928_g	GH3(454-665)			Exophiala dermatitidis	EHY54565.1	GH3(108-329)			Phialophora europaea	ETN42815.1	GH10(30-324)			Cladophialophora yegresii	EXJ54126.1	GH16(85-245)			Capronia epimyces	EXJ78153.1	GH16(40-292)		Capronia coronata	EXJ85711.1	GH18(21-362)			Exophiala aquamarina	KEF56306.1	CE10(94-239)			Capronia semiimmersa	KIW64724.1	GH154(19-365)			Fonsecaea pedrosoi
Incumbomyces lentus	8365_g	GH27(22-353)			Incumbomyces delicatus	7507_g	GH2(45-911)			Arthrocladium fulminans	7925_g	GH3(7-92)			Exophiala dermatitidis	EHY53286.1	GH3(132-352)			Phialophora europaea	ETN41044.1	GH10(56-378)			Cladophialophora yegresii	EXJ60511.1	GH16(87-275)			Capronia epimyces	EXJ92121.1	GH16(44-312)		Capronia coronata	EXJ93574.1	GH18(42-298)			Exophiala aquamarina	KEF56019.1	CE16(53-373)			Capronia semiimmersa	KIW62845.1	GH16(107-430)			Fonsecaea pedrosoi
Incumbomyces lentus	2106_g	GH27(29-366)			Incumbomyces delicatus	9387_g	GH2(47-795)			Arthrocladium fulminans	45_g	GH3(80-307)			Exophiala dermatitidis	EHY57368.1	GH3(166-378)			Phialophora europaea	ETN40313.1	GH10(69-384)			Cladophialophora yegresii	EXJ60223.1	GH17(213-436)			Capronia epimyces	EXJ93004.1	GH16(69-245)		Capronia coronata	EXJ90492.1	GH18(69-389)			Exophiala aquamarina	KEF61081.1	CE4(104-231)			Capronia semiimmersa	KIW70396.1	GH16(120-273)			Fonsecaea pedrosoi
Incumbomyces lentus	8205_g	GH3(101-322)			Incumbomyces delicatus	1648_g	GH20(181-524)			Arthrocladium fulminans	4537_g	GH3(89-308)			Exophiala dermatitidis	EHY53023.1	GH3(40-253)			Phialophora europaea	ETN38448.1	GH105(49-374)			Cladophialophora yegresii	EXJ65171.1	GH17(22-278)			Capronia epimyces	EXJ81307.1	GH16(75-342)		Capronia coronata	EXJ94626.1	GH18(8-359)			Exophiala aquamarina	KEF58509.1	CE4(44-149)			Capronia semiimmersa	KIW67349.1	GH16(133-454)			Fonsecaea pedrosoi
Incumbomyces lentus	3893_g	GH3(101-365)			Incumbomyces delicatus	6632_g	GH27(115-361)			Arthrocladium fulminans	869_g	GH3(94-314)			Exophiala dermatitidis	EHY56479.1	GH3(68-318)			Phialophora europaea	ETN40283.1	GH105(57-414)			Cladophialophora yegresii	EXJ62288.1	GH17(415-688)			Capronia epimyces	EXJ79594.1	GH16(82-231)		Capronia coronata	EXJ87683.1	GH2(15-746)			Exophiala aquamarina	KEF60704.1	CE4(45-149)			Capronia semiimmersa	KIW63333.1	GH16(163-355)			Fonsecaea pedrosoi
Incumbomyces lentus	4464_g	GH3(127-378)			Incumbomyces delicatus	2080_g	GH27(22-355)			Arthrocladium fulminans	5320_g	GH31(172-611)			Exophiala dermatitidis	EHY56480.1	GH3(68-318)			Phialophora europaea	ETN43430.1	GH109(8-131)			Cladophialophora yegresii	EXJ58512.1	GH17(73-308)			Capronia epimyces	EXJ91815.1	GH16(86-281)		Capronia coronata	EXJ80112.1	GH2(2-743)			Exophiala aquamarina	KEF61439.1	CE5(26-234)			Capronia semiimmersa	KIW68755.1	GH16(38-311)			Fonsecaea pedrosoi
Incumbomyces lentus	5859_g	GH3(14-205)			Incumbomyces delicatus	8840_g	GH27(26-366)			Arthrocladium fulminans	1158_g	GH31(231-712)			Exophiala dermatitidis	EHY61143.1	GH3(77-302)			Phialophora europaea	ETN43818.1	GH11(40-217)			Cladophialophora yegresii	EXJ61612.1	GH18(187-438)			Capronia epimyces	EXJ92373.1	GH16(88-303)		Capronia coronata	EXJ81605.1	GH2(4-681)			Exophiala aquamarina	KEF51530.1	CE5(37-210)			Capronia semiimmersa	KIW65082.1	GH16(46-319)			Fonsecaea pedrosoi
Incumbomyces lentus	2690_g	GH3(158-371)			Incumbomyces delicatus	6422_g	GH3(100-359)			Arthrocladium fulminans	3489_g	GH31(238-765)			Exophiala dermatitidis	EHY55088.1	GH3(82-287)			Phialophora europaea	ETN36718.1	GH11(51-226)			Cladophialophora yegresii	EXJ60761.1	GH18(22-255)			Capronia epimyces	EXJ86714.1	GH16(88-329)		Capronia coronata	EXJ83156.1	GH2(51-963)			Exophiala aquamarina	KEF54764.1	CE5(46-259)			Capronia semiimmersa	KIW72389.1	GH16(70-245)			Fonsecaea pedrosoi
Incumbomyces lentus	7396_g	GH3(38-252)			Incumbomyces delicatus	1900_g	GH3(107-328)			Arthrocladium fulminans	7139_g	GH31(240-694)			Exophiala dermatitidis	EHY59323.1	GH30_7(32-473)			Phialophora europaea	ETN39137.1	GH114(105-308)			Cladophialophora yegresii	EXJ60776.1	GH18(41-349)			Capronia epimyces	EXJ86562.1	GH16(9-189)		Capronia coronata	EXJ95565.1	GH20(177-543)			Exophiala aquamarina	KEF57048.1	CE5(91-302)			Capronia semiimmersa	KIW72363.1	GH16(78-342)			Fonsecaea pedrosoi
Incumbomyces lentus	3178_g	GH3(73-301)			Incumbomyces delicatus	2262_g	GH3(107-328)			Arthrocladium fulminans	1792_g	GH31(251-813)			Exophiala dermatitidis	EHY58216.1	GH31(173-598)			Phialophora europaea	ETN38637.1	GH114(89-280)			Cladophialophora yegresii	EXJ60135.1	GH18(8-353)			Capronia epimyces	EXJ81402.1	GH16(95-302)		Capronia coronata	EXJ95309.1	GH20(219-586)			Exophiala aquamarina	KEF59663.1	CE9(12-451)			Capronia semiimmersa	KIW63257.1	GH16(84-245)			Fonsecaea pedrosoi
Incumbomyces lentus	4591_g	GH3(89-305)			Incumbomyces delicatus	5817_g	GH3(128-378)			Arthrocladium fulminans	8494_g	GH31(253-715)			Exophiala dermatitidis	EHY57822.1	GH31(208-666)			Phialophora europaea	ETN41045.1	GH115(32-661)			Cladophialophora yegresii	EXJ54364.1	GH2(51-986)			Capronia epimyces	EXJ88918.1	GH17(180-428)		Capronia coronata	EXJ85576.1	GH3(109-330)			Exophiala aquamarina	KEF57564.1	CE9(8-397)			Capronia semiimmersa	KIW68669.1	GH16(84-281)			Fonsecaea pedrosoi
Incumbomyces lentus	7717_g	GH31(141-605)			Incumbomyces delicatus	4723_g	GH3(160-373)			Arthrocladium fulminans	1336_g	GH31(319-765)			Exophiala dermatitidis	EHY57589.1	GH31(233-716)			Phialophora europaea	ETN42188.1	GH115(39-680)			Cladophialophora yegresii	EXJ59986.1	GH2(7-710)			Capronia epimyces	EXJ79954.1	GH17(22-300)		Capronia coronata	EXJ80203.1	GH3(160-372)			Exophiala aquamarina	KEF57909.1	GH1(10-479)			Capronia semiimmersa	KIW65896.1	GH16(87-333)			Fonsecaea pedrosoi
Incumbomyces lentus	6709_g	GH31(166-383)+GH31(387-593)			Incumbomyces delicatus	3574_g	GH3(38-252)			Arthrocladium fulminans	3616_g	GH31(456-712)			Exophiala dermatitidis	EHY53518.1	GH31(259-716)			Phialophora europaea	ETN37184.1	GH12(137-258)			Cladophialophora yegresii	EXJ56944.1	GH2(9-731)			Capronia epimyces	EXJ77588.1	GH17(35-308)		Capronia coronata	EXJ94208.1	GH3(37-252)			Exophiala aquamarina	KEF57890.1	GH1(94-550)			Capronia semiimmersa	KIW72953.1	GH16(89-254)			Fonsecaea pedrosoi
Incumbomyces lentus	1727_g	GH31(173-612)			Incumbomyces delicatus	4373_g	GH3(73-301)			Arthrocladium fulminans	2671_g	GH32(16-378)			Exophiala dermatitidis	EHY56418.1	GH31(314-890)			Phialophora europaea	ETN40455.1	GH12(182-334)			Cladophialophora yegresii	EXJ64459.1	GH20(176-543)			Capronia epimyces	EXJ91681.1	GH17(422-652)		Capronia coronata	EXJ90576.1	GH3(40-253)			Exophiala aquamarina	KEF60808.1	GH10(82-403)			Capronia semiimmersa	KIW72991.1	GH16(93-315)			Fonsecaea pedrosoi
Incumbomyces lentus	6075_g	GH31(232-711)			Incumbomyces delicatus	5683_g	GH3(87-313)			Arthrocladium fulminans	7187_g	GH32(181-547)			Exophiala dermatitidis	EHY55301.1	GH31(376-823)			Phialophora europaea	ETN37453.1	GH125(289-504)			Cladophialophora yegresii	EXJ64100.1	GH20(220-586)			Capronia epimyces	EXJ92710.1	GH17(454-727)		Capronia coronata	EXJ83410.1	GH3(68-318)			Exophiala aquamarina	KEF56523.1	GH105(50-374)			Capronia semiimmersa	KIW72230.1	GH17(22-278)			Fonsecaea pedrosoi
Incumbomyces lentus	7359_g	GH31(239-767)			Incumbomyces delicatus	10180_g	GH3(98-320)			Arthrocladium fulminans	4838_g	GH32(2-302)			Exophiala dermatitidis	EHY53333.1	GH32(40-398)			Phialophora europaea	ETN37570.1	GH125(82-545)			Cladophialophora yegresii	EXJ64318.1	GH27(16-353)			Capronia epimyces	EXJ80949.1	GH18(118-292)		Capronia coronata	EXJ78414.1	GH3(73-302)			Exophiala aquamarina	KEF52537.1	GH106(15-981)			Capronia semiimmersa	KIW69002.1	GH17(284-507)			Fonsecaea pedrosoi
Incumbomyces lentus	306_g	GH31(253-820)			Incumbomyces delicatus	10202_g	GH3(98-320)			Arthrocladium fulminans	2374_g	GH32(30-370)			Exophiala dermatitidis	EHY59608.1	GH35(17-210)			Phialophora europaea	ETN44903.1	GH125(95-546)			Cladophialophora yegresii	EXJ65151.1	GH27(23-367)			Capronia epimyces	EXJ87366.1	GH18(187-510)		Capronia coronata	EXJ95502.1	GH31(173-599)			Exophiala aquamarina	KEF56666.1	GH109(9-130)			Capronia semiimmersa	KIW68117.1	GH17(429-660)			Fonsecaea pedrosoi
Incumbomyces lentus	7623_g	GH31(317-864)			Incumbomyces delicatus	136_g	GH31(174-612)			Arthrocladium fulminans	6183_g	GH32(47-346)			Exophiala dermatitidis	EHY59775.1	GH35(57-390)			Phialophora europaea	ETN37526.1	GH127(16-576)			Cladophialophora yegresii	EXJ58925.1	GH28(55-410)			Capronia epimyces	EXJ92245.1	GH18(19-287)		Capronia coronata	EXJ90383.1	GH31(238-761)			Exophiala aquamarina	KEF57516.1	GH114(75-268)			Capronia semiimmersa	KIW70632.1	GH17(438-710)			Fonsecaea pedrosoi
Incumbomyces lentus	8648_g	GH31(413-859)			Incumbomyces delicatus	10417_g	GH31(218-694)			Arthrocladium fulminans	4483_g	GH36(18-708)			Exophiala dermatitidis	EHY61039.1	GH36(74-624)			Phialophora europaea	ETN39167.1	GH128(311-515)			Cladophialophora yegresii	EXJ61618.1	GH28(57-408)			Capronia epimyces	EXJ91530.1	GH18(44-338)		Capronia coronata	EXJ91168.1	GH31(261-694)			Exophiala aquamarina	KEF60240.1	GH12(126-263)			Capronia semiimmersa	KIW67026.1	GH17(76-308)			Fonsecaea pedrosoi
Incumbomyces lentus	1101_g	GH32(2-311)			Incumbomyces delicatus	2773_g	GH31(230-694)			Arthrocladium fulminans	4695_g	GH37(161-704)			Exophiala dermatitidis	EHY58424.1	GH37(160-703)			Phialophora europaea	ETN44770.1	GH128(37-247)			Cladophialophora yegresii	EXJ59147.1	GH28(75-427)			Capronia epimyces	EXJ90028.1	GH18(8-354)		Capronia coronata	EXJ83476.1	GH31(312-867)			Exophiala aquamarina	KEF61504.1	GH12(169-297)			Capronia semiimmersa	KIW68338.1	GH18(16-242)			Fonsecaea pedrosoi
Incumbomyces lentus	754_g	GH32(44-401)			Incumbomyces delicatus	3538_g	GH31(239-767)			Arthrocladium fulminans	610_g	GH38(283-540)			Exophiala dermatitidis	EHY59207.1	GH38(286-543)			Phialophora europaea	ETN41927.1	GH128(560-784)			Cladophialophora yegresii	EXJ53796.1	GH28(80-431)			Capronia epimyces	EXJ83022.1	GH2(9-680)		Capronia coronata	EXJ93529.1	GH31(348-795)			Exophiala aquamarina	KEF58945.1	GH12(29-168)			Capronia semiimmersa	KIW68324.1	GH18(41-367)			Fonsecaea pedrosoi
Incumbomyces lentus	2418_g	GH32(46-392)			Incumbomyces delicatus	9513_g	GH31(252-824)			Arthrocladium fulminans	2061_g	GH43_1(519-857)			Exophiala dermatitidis	EHY53665.1	GH43_1(6-359)			Phialophora europaea	ETN40726.1	GH128(59-288)			Cladophialophora yegresii	EXJ64373.1	GH3(109-330)			Capronia epimyces	EXJ93241.1	GH2(9-795)		Capronia coronata	EXJ83068.1	GH32(19-375)			Exophiala aquamarina	KEF53475.1	GH125(100-552)			Capronia semiimmersa	KIW69101.1	GH18(42-387)			Fonsecaea pedrosoi
Incumbomyces lentus	5813_g	GH32(52-351)			Incumbomyces delicatus	2874_g	GH31(317-864)			Arthrocladium fulminans	4714_g	GH43_13(19-320)			Exophiala dermatitidis	EHY55104.1	GH43_26(35-366)			Phialophora europaea	ETN39670.1	GH128(65-287)			Cladophialophora yegresii	EXJ62877.1	GH3(112-334)			Capronia epimyces	EXJ89373.1	GH20(221-586)		Capronia coronata	EXJ78446.1	GH35(15-210)			Exophiala aquamarina	KEF51007.1	GH125(437-652)			Capronia semiimmersa	KIW65469.1	GH2(16-725)			Fonsecaea pedrosoi
Incumbomyces lentus	9738_g	GH32(61-428)			Incumbomyces delicatus	7104_g	GH31(373-819)			Arthrocladium fulminans	2431_g	GH43_26(6-227)			Exophiala dermatitidis	EHY53780.1	GH43_26(9-332)			Phialophora europaea	ETN37223.1	GH13_1(59-347)+CBM20(491-581)			Cladophialophora yegresii	EXJ62990.1	GH3(174-386)			Capronia epimyces	EXJ92492.1	GH3(108-329)		Capronia coronata	EXJ95703.1	GH37(161-704)			Exophiala aquamarina	KEF59109.1	GH127(19-557)			Capronia semiimmersa	KIW64071.1	GH2(2-676)			Fonsecaea pedrosoi
Incumbomyces lentus	140_g	GH33(39-365)			Incumbomyces delicatus	777_g	GH32(1-321)			Arthrocladium fulminans	8169_g	GH43_30(114-379)			Exophiala dermatitidis	EHY56682.1	GH43_30(125-400)			Phialophora europaea	ETN40706.1	GH13_22(100-497)+GH13_22(1167-1631)			Cladophialophora yegresii	EXJ58064.1	GH3(38-251)			Capronia epimyces	EXJ86396.1	GH3(166-378)		Capronia coronata	EXJ90626.1	GH38(285-543)			Exophiala aquamarina	KEF55775.1	GH127(4-484)			Capronia semiimmersa	KIW62591.1	GH2(51-985)			Fonsecaea pedrosoi
Incumbomyces lentus	8618_g	GH36(76-628)			Incumbomyces delicatus	10137_g	GH32(50-348)			Arthrocladium fulminans	1476_g	GH43_30(75-404)			Exophiala dermatitidis	EHY51897.1	GH47(132-639)			Phialophora europaea	ETN45052.1	GH13_22(95-491)+GH13_22(1157-1621)			Cladophialophora yegresii	EXJ54047.1	GH3(52-279)			Capronia epimyces	EXJ77955.1	GH3(28-242)		Capronia coronata	EXJ87853.1	GH43_1(5-341)			Exophiala aquamarina	KEF54388.1	GH128(241-454)			Capronia semiimmersa	KIW73781.1	GH2(5-767)			Fonsecaea pedrosoi
Incumbomyces lentus	6710_g	GH36(83-635)			Incumbomyces delicatus	4465_g	GH32(6-342)			Arthrocladium fulminans	5611_g	GH47(105-573)			Exophiala dermatitidis	EHY58585.1	GH47(216-849)			Phialophora europaea	ETN38912.1	GH13_25(1084-1534)			Cladophialophora yegresii	EXJ61609.1	GH3(68-318)			Capronia epimyces	EXJ81029.1	GH3(39-252)		Capronia coronata	EXJ87928.1	GH43_26(5-214)			Exophiala aquamarina	KEF61789.1	GH128(52-280)			Capronia semiimmersa	KIW68447.1	GH2(6-588)			Fonsecaea pedrosoi
Incumbomyces lentus	4264_g	GH37(165-708)			Incumbomyces delicatus	7518_g	GH32(63-430)			Arthrocladium fulminans	7639_g	GH47(107-632)			Exophiala dermatitidis	EHY55554.1	GH47(62-564)			Phialophora europaea	ETN42896.1	GH13_4(115-499)			Cladophialophora yegresii	EXJ56169.1	GH3(75-294)			Capronia epimyces	EXJ82546.1	GH3(55-279)		Capronia coronata	EXJ80384.1	GH43_30(63-335)			Exophiala aquamarina	KEF52224.1	GH128(59-292)			Capronia semiimmersa	KIW69175.1	GH2(8-761)			Fonsecaea pedrosoi
Incumbomyces lentus	7083_g	GH38(283-540)			Incumbomyces delicatus	6620_g	GH32(71-392)			Arthrocladium fulminans	4186_g	GH47(339-1013)			Exophiala dermatitidis	EHY54292.1	GH47(65-609)			Phialophora europaea	ETN39218.1	GH13_40(31-391)			Cladophialophora yegresii	EXJ60389.1	GH30_7(5-445)			Capronia epimyces	EXJ83990.1	GH3(74-293)		Capronia coronata	EXJ93848.1	GH43_30(7-277)			Exophiala aquamarina	KEF52886.1	GH128(602-838)			Capronia semiimmersa	KIW73086.1	GH20(176-543)			Fonsecaea pedrosoi
Incumbomyces lentus	7952_g	GH43_1(4-344)			Incumbomyces delicatus	3488_g	GH36(203-562)			Arthrocladium fulminans	8430_g	GH47(90-586)			Exophiala dermatitidis	EHY58168.1	GH47(97-596)			Phialophora europaea	ETN42374.1	GH13_40(35-395)			Cladophialophora yegresii	EXJ64201.1	GH31(175-601)			Capronia epimyces	EXJ89556.1	GH31(175-601)		Capronia coronata	EXJ96387.1	GH47(130-637)			Exophiala aquamarina	KEF50989.1	GH128(94-295)			Capronia semiimmersa	KIW73519.1	GH20(220-585)			Fonsecaea pedrosoi
Incumbomyces lentus	4241_g	GH43_13(10-311)			Incumbomyces delicatus	4899_g	GH36(27-716)			Arthrocladium fulminans	3830_g	GH47(93-636)			Exophiala dermatitidis	EHY58532.1	GH5_12(15-548)			Phialophora europaea	ETN42651.1	GH13_40(39-400)			Cladophialophora yegresii	EXJ61662.1	GH31(190-623)			Capronia epimyces	EXJ92806.1	GH31(263-694)		Capronia coronata	EXJ94169.1	GH47(136-625)			Exophiala aquamarina	KEF55299.1	GH13(93-456)			Capronia semiimmersa	KIW73252.1	GH27(18-353)			Fonsecaea pedrosoi
Incumbomyces lentus	7802_g	GH43_26(6-142)+GH43_26(166-337)			Incumbomyces delicatus	7064_g	GH36(77-661)			Arthrocladium fulminans	4700_g	GH5_12(15-549)			Exophiala dermatitidis	EHY52205.1	GH5_22(49-340)			Phialophora europaea	ETN38739.1	GH13_40(41-400)			Cladophialophora yegresii	EXJ63985.1	GH31(208-666)			Capronia epimyces	EXJ87313.1	GH31(311-864)		Capronia coronata	EXJ83093.1	GH47(1-445)			Exophiala aquamarina	KEF61212.1	GH13_22(97-494)+GH13_22(1168-1631)			Capronia semiimmersa	KIW72254.1	GH27(31-367)			Fonsecaea pedrosoi
Incumbomyces lentus	8610_g	GH43_26(69-389)			Incumbomyces delicatus	6052_g	GH37(165-708)			Arthrocladium fulminans	2767_g	GH5_15(116-445)			Exophiala dermatitidis	EHY56777.1	GH5_5(49-361)			Phialophora europaea	ETN43904.1	GH13_40(47-401)			Cladophialophora yegresii	EXJ62257.1	GH31(233-714)			Capronia epimyces	EXJ91584.1	GH31(346-793)		Capronia coronata	EXJ94707.1	GH47(205-839)			Exophiala aquamarina	KEF53763.1	GH13_25(1086-1537)			Capronia semiimmersa	KIW69925.1	GH28(57-408)			Fonsecaea pedrosoi
Incumbomyces lentus	5403_g	GH43_30(124-386)			Incumbomyces delicatus	3246_g	GH38(283-540)			Arthrocladium fulminans	6999_g	GH5_15(170-359)			Exophiala dermatitidis	EHY58166.1	GH5_9(421-745)			Phialophora europaea	ETN45053.1	GH13_5(132-470)			Cladophialophora yegresii	EXJ58465.1	GH31(238-759)			Capronia epimyces	EXJ89801.1	GH37(161-704)		Capronia coronata	EXJ85889.1	GH47(55-555)			Exophiala aquamarina	KEF59176.1	GH13_4(113-498)			Capronia semiimmersa	KIW67739.1	GH28(76-428)			Fonsecaea pedrosoi
Incumbomyces lentus	5599_g	GH43_30(38-325)			Incumbomyces delicatus	6073_g	GH43_13(19-320)			Arthrocladium fulminans	2285_g	GH5_22(49-339)			Exophiala dermatitidis	EHY56424.1	GH5_9(79-381)			Phialophora europaea	ETN41769.1	GH13_5(25-363)			Cladophialophora yegresii	EXJ65006.1	GH31(251-710)			Capronia epimyces	EXJ81092.1	GH38(284-542)		Capronia coronata	EXJ93924.1	GH47(65-608)			Exophiala aquamarina	KEF60150.1	GH13_40(29-391)			Capronia semiimmersa	KIW62849.1	GH28(81-430)			Fonsecaea pedrosoi
Incumbomyces lentus	6464_g	GH47(103-569)			Incumbomyces delicatus	7058_g	GH43_26(105-425)			Arthrocladium fulminans	3152_g	GH5_22(87-378)			Exophiala dermatitidis	EHY58034.1	GH51(2-510)			Phialophora europaea	ETN45051.1	GH13_5(48-393)			Cladophialophora yegresii	EXJ62126.1	GH31(309-871)			Capronia epimyces	EXJ82772.1	GH43_26(51-221)		Capronia coronata	EXJ95456.1	GH47(97-596)			Exophiala aquamarina	KEF55684.1	GH13_40(30-405)			Capronia semiimmersa	KIW73191.1	GH3(105-326)			Fonsecaea pedrosoi
Incumbomyces lentus	2266_g	GH47(107-635)			Incumbomyces delicatus	2683_g	GH43_26(6-340)			Arthrocladium fulminans	574_g	GH5_23(83-359)			Exophiala dermatitidis	EHY53362.1	GH55(23-810)			Phialophora europaea	ETN44242.1	GH13_5(76-425)			Cladophialophora yegresii	EXJ60928.1	GH31(345-793)			Capronia epimyces	EXJ79659.1	GH43_30(60-332)		Capronia coronata	EXJ94679.1	GH5_12(15-548)			Exophiala aquamarina	KEF52147.1	GH13_40(31-390)			Capronia semiimmersa	KIW73190.1	GH3(109-330)			Fonsecaea pedrosoi
Incumbomyces lentus	1106_g	GH47(110-578)			Incumbomyces delicatus	9154_g	GH43_30(1-218)			Arthrocladium fulminans	4301_g	GH5_24(110-427)			Exophiala dermatitidis	EHY57182.1	GH55(34-385)+GH55(389-868)			Phialophora europaea	ETN43874.1	GH13_8(247-540)			Cladophialophora yegresii	EXJ64647.1	GH32(20-359)			Capronia epimyces	EXJ77558.1	GH47(106-594)		Capronia coronata	EXJ96269.1	GH5_22(49-228)			Exophiala aquamarina	KEF53611.1	GH13_40(32-392)			Capronia semiimmersa	KIW63168.1	GH3(1-196)			Fonsecaea pedrosoi
Incumbomyces lentus	7844_g	GH47(111-579)			Incumbomyces delicatus	9907_g	GH43_30(38-325)			Arthrocladium fulminans	1610_g	GH5_9(377-702)			Exophiala dermatitidis	EHY60239.1	GH63(569-783)			Phialophora europaea	ETN36985.1	GH130(54-296)			Cladophialophora yegresii	EXJ59829.1	GH35(54-387)			Capronia epimyces	EXJ84764.1	GH47(130-617)		Capronia coronata	EXJ95904.1	GH5_49(114-441)			Exophiala aquamarina	KEF56393.1	GH13_40(35-395)			Capronia semiimmersa	KIW71476.1	GH3(171-383)			Fonsecaea pedrosoi
Incumbomyces lentus	4633_g	GH47(202-878)			Incumbomyces delicatus	5116_g	GH47(103-569)			Arthrocladium fulminans	149_g	GH5_9(76-374)			Exophiala dermatitidis	EHY57170.1	GH64(55-420)			Phialophora europaea	ETN43657.1	GH132(133-412)			Cladophialophora yegresii	EXJ59916.1	GH37(163-706)			Capronia epimyces	EXJ79059.1	GH47(130-637)		Capronia coronata	EXJ83765.1	GH5_5(222-534)			Exophiala aquamarina	KEF62176.1	GH13_40(42-396)			Capronia semiimmersa	KIW66339.1	GH3(38-251)			Fonsecaea pedrosoi
Incumbomyces lentus	6434_g	GH47(415-958)			Incumbomyces delicatus	8660_g	GH47(107-640)			Arthrocladium fulminans	2007_g	GH51(9-512)			Exophiala dermatitidis	EHY60604.1	GH65(388-753)			Phialophora europaea	ETN41037.1	GH132(73-337)			Cladophialophora yegresii	EXJ58005.1	GH38(283-541)			Capronia epimyces	EXJ88920.1	GH47(206-842)		Capronia coronata	EXJ95184.1	GH5_9(401-723)			Exophiala aquamarina	KEF60806.1	GH13_40(52-407)			Capronia semiimmersa	KIW63770.1	GH3(53-279)			Fonsecaea pedrosoi
Incumbomyces lentus	1758_g	GH47(90-586)			Incumbomyces delicatus	7004_g	GH47(111-599)			Arthrocladium fulminans	6524_g	GH55(261-520)			Exophiala dermatitidis	EHY54265.1	GH67(19-691)			Phialophora europaea	ETN38639.1	GH135(6-133)			Cladophialophora yegresii	EXJ57307.1	GH43_1(4-317)			Capronia epimyces	EXJ92161.1	GH47(42-585)		Capronia coronata	EXJ83482.1	GH5_9(79-385)			Exophiala aquamarina	KEF55774.1	GH13_40(66-425)			Capronia semiimmersa	KIW69917.1	GH3(68-318)			Fonsecaea pedrosoi
Incumbomyces lentus	4260_g	GH5_12(15-549)			Incumbomyces delicatus	2650_g	GH47(116-586)			Arthrocladium fulminans	5668_g	GH55(31-387)+GH55(466-877)			Exophiala dermatitidis	EHY53491.1	GH72(20-299)			Phialophora europaea	ETN44745.1	GH139(5-775)			Cladophialophora yegresii	EXJ62389.1	GH43_14(27-321)			Capronia epimyces	EXJ85230.1	GH47(60-560)		Capronia coronata	EXJ95293.1	GH51(11-507)			Exophiala aquamarina	KEF51303.1	GH13_5(1-221)			Capronia semiimmersa	KIW64831.1	GH3(70-324)			Fonsecaea pedrosoi
Incumbomyces lentus	1018_g	GH5_9(428-753)			Incumbomyces delicatus	5642_g	GH47(202-874)			Arthrocladium fulminans	6465_g	GH55(47-842)			Exophiala dermatitidis	EHY59291.1	GH72(21-333)			Phialophora europaea	ETN38163.1	GH141(23-564)			Cladophialophora yegresii	EXJ57441.1	GH43_26(9-314)			Capronia epimyces	EXJ81472.1	GH47(94-563)		Capronia coronata	EXJ83097.1	GH55(22-810)			Exophiala aquamarina	KEF54705.1	GH13_5(36-376)			Capronia semiimmersa	KIW64791.1	GH3(75-294)			Fonsecaea pedrosoi
Incumbomyces lentus	6340_g	GH5_9(76-374)			Incumbomyces delicatus	5145_g	GH47(55-598)			Arthrocladium fulminans	3144_g	GH63(565-784)			Exophiala dermatitidis	EHY55336.1	GH72(23-333)+CBM43(384-472)			Phialophora europaea	ETN44283.1	GH15(53-461)			Cladophialophora yegresii	EXJ60640.1	GH43_30(33-324)			Capronia epimyces	EXJ89510.1	GH47(97-597)		Capronia coronata	EXJ83349.1	GH55(33-391)+GH55(399-863)			Exophiala aquamarina	KEF54896.1	GH13_8(262-555)			Capronia semiimmersa	KIW63167.1	GH3(77-303)			Fonsecaea pedrosoi
Incumbomyces lentus	2990_g	GH55(21-809)			Incumbomyces delicatus	104_g	GH47(90-586)			Arthrocladium fulminans	5585_g	GH64(67-431)			Exophiala dermatitidis	EHY53574.1	GH72(27-324)			Phialophora europaea	ETN37624.1	GH152(39-318)			Cladophialophora yegresii	EXJ62688.1	GH43_30(63-335)			Capronia epimyces	EXJ89973.1	GH5_12(15-548)		Capronia coronata	EXJ91346.1	GH63(568-783)			Exophiala aquamarina	KEF51342.1	GH130(1-186)			Capronia semiimmersa	KIW70584.1	GH30_3(97-534)			Fonsecaea pedrosoi
Incumbomyces lentus	6822_g	GH55(46-399)+GH55(499-910)			Incumbomyces delicatus	6057_g	GH5_12(15-549)			Arthrocladium fulminans	3733_g	GH65(395-759)			Exophiala dermatitidis	EHY52021.1	GH76(19-403)			Phialophora europaea	ETN42005.1	GH154(19-367)			Cladophialophora yegresii	EXJ61765.1	GH43_30(72-354)			Capronia epimyces	EXJ81234.1	GH5_49(109-423)		Capronia coronata	EXJ83340.1	GH64(67-434)			Exophiala aquamarina	KEF56517.1	GH130(56-304)			Capronia semiimmersa	KIW68810.1	GH30_7(62-502)			Fonsecaea pedrosoi
Incumbomyces lentus	5611_g	GH55(51-846)			Incumbomyces delicatus	865_g	GH5_9(432-757)			Arthrocladium fulminans	2973_g	GH67(18-698)			Exophiala dermatitidis	EHY54938.1	GH76(28-400)			Phialophora europaea	ETN41589.1	GH16(128-450)			Cladophialophora yegresii	EXJ55330.1	GH47(101-590)			Capronia epimyces	EXJ89241.1	GH5_9(408-730)		Capronia coronata	EXJ90941.1	GH65(387-753)			Exophiala aquamarina	KEF57503.1	GH132(131-427)			Capronia semiimmersa	KIW69970.1	GH31(191-616)			Fonsecaea pedrosoi
Incumbomyces lentus	2851_g	GH63(570-788)			Incumbomyces delicatus	5241_g	GH5_9(76-374)			Arthrocladium fulminans	4191_g	GH72(20-331)+CBM43(384-474)			Exophiala dermatitidis	EHY58778.1	GH76(30-399)			Phialophora europaea	ETN41352.1	GH16(133-427)			Cladophialophora yegresii	EXJ65326.1	GH47(133-640)			Capronia epimyces	EXJ87319.1	GH5_9(79-385)		Capronia coronata	EXJ87726.1	GH72(20-317)			Exophiala aquamarina	KEF60494.1	GH132(52-335)			Capronia semiimmersa	KIW73392.1	GH31(198-624)			Fonsecaea pedrosoi
Incumbomyces lentus	7023_g	GH64(57-423)			Incumbomyces delicatus	4664_g	GH55(20-807)			Arthrocladium fulminans	5451_g	GH72(20-333)			Exophiala dermatitidis	EHY57489.1	GH76(32-392)			Phialophora europaea	ETN38270.1	GH16(145-471)			Cladophialophora yegresii	EXJ60225.1	GH47(202-880)			Capronia epimyces	EXJ89390.1	GH51(11-511)		Capronia coronata	EXJ94399.1	GH72(21-332)			Exophiala aquamarina	KEF56755.1	GH145(20-352)			Capronia semiimmersa	KIW73654.1	GH31(208-664)			Fonsecaea pedrosoi
Incumbomyces lentus	7428_g	GH65(394-759)			Incumbomyces delicatus	6711_g	GH55(318-556)			Arthrocladium fulminans	7458_g	GH72(26-323)			Exophiala dermatitidis	EHY55374.1	GH76(40-384)			Phialophora europaea	ETN45065.1	GH16(241-572)			Cladophialophora yegresii	EXJ58355.1	GH47(2-485)			Capronia epimyces	EXJ77264.1	GH55(23-810)		Capronia coronata	EXJ85785.1	GH72(23-335)+CBM43(390-475)			Exophiala aquamarina	KEF60283.1	GH15(241-499)			Capronia semiimmersa	KIW70593.1	GH31(233-715)			Fonsecaea pedrosoi
Incumbomyces lentus	8307_g	GH72(18-287)			Incumbomyces delicatus	8072_g	GH55(46-447)+GH55(499-910)			Arthrocladium fulminans	1324_g	GH76(27-405)			Exophiala dermatitidis	EHY56349.1	GH76(83-489)			Phialophora europaea	ETN44726.1	GH16(30-310)			Cladophialophora yegresii	EXJ57931.1	GH47(65-608)			Capronia epimyces	EXJ87179.1	GH55(32-388)+GH55(388-862)		Capronia coronata	EXJ83244.1	GH72(27-325)			Exophiala aquamarina	KEF52792.1	GH15(56-455)			Capronia semiimmersa	KIW66973.1	GH31(238-759)			Fonsecaea pedrosoi
Incumbomyces lentus	8952_g	GH72(18-312)			Incumbomyces delicatus	9918_g	GH55(52-846)			Arthrocladium fulminans	3175_g	GH76(28-394)			Exophiala dermatitidis	EHY59444.1	GH78(62-629)			Phialophora europaea	ETN46192.1	GH16(47-191)			Cladophialophora yegresii	EXJ64155.1	GH47(98-598)			Capronia epimyces	EXJ93132.1	GH63(570-785)		Capronia coronata	EXJ83353.1	GH76(122-482)			Exophiala aquamarina	KEF53238.1	GH152(56-348)			Capronia semiimmersa	KIW72422.1	GH31(251-711)			Fonsecaea pedrosoi
Incumbomyces lentus	317_g	GH72(19-333)			Incumbomyces delicatus	8258_g	GH63(578-795)			Arthrocladium fulminans	4570_g	GH76(29-395)			Exophiala dermatitidis	EHY59101.1	GH79(42-521)			Phialophora europaea	ETN37396.1	GH16(55-325)			Cladophialophora yegresii	EXJ60078.1	GH5_12(15-548)			Capronia epimyces	EXJ87171.1	GH64(56-419)		Capronia coronata	EXJ96043.1	GH76(20-406)			Exophiala aquamarina	KEF62302.1	GH154(133-321)			Capronia semiimmersa	KIW70456.1	GH31(369-931)			Fonsecaea pedrosoi
Incumbomyces lentus	4627_g	GH72(20-331)+CBM43(384-474)			Incumbomyces delicatus	3179_g	GH64(23-387)			Arthrocladium fulminans	5705_g	GH76(76-473)			Exophiala dermatitidis	EHY52419.1	GH79(43-491)			Phialophora europaea	ETN47197.1	GH16(72-311)			Cladophialophora yegresii	EXJ53901.1	GH5_15(104-412)			Capronia epimyces	EXJ92911.1	GH65(388-754)		Capronia coronata	EXJ85823.1	GH76(24-370)			Exophiala aquamarina	KEF53794.1	GH154(14-285)			Capronia semiimmersa	KIW68171.1	GH31(374-822)			Fonsecaea pedrosoi
Incumbomyces lentus	9472_g	GH72(24-321)			Incumbomyces delicatus	3609_g	GH65(393-759)			Arthrocladium fulminans	1798_g	GH76(97-476)			Exophiala dermatitidis	EHY61084.1	GH81(1-654)			Phialophora europaea	ETN45399.1	GH16(75-289)			Cladophialophora yegresii	EXJ57548.1	GH5_22(49-337)			Capronia epimyces	EXJ82898.1	GH72(20-305)		Capronia coronata	EXJ93876.1	GH76(28-400)			Exophiala aquamarina	KEF55802.1	GH154(20-368)			Capronia semiimmersa	KIW69364.1	GH37(163-706)			Fonsecaea pedrosoi
Incumbomyces lentus	5141_g	GH76(27-390)			Incumbomyces delicatus	4579_g	GH71(12-391)			Arthrocladium fulminans	6275_g	GH78(244-631)			Exophiala dermatitidis	EHY59046.1	GT1(273-591)			Phialophora europaea	ETN39939.1	GH16(81-220)			Cladophialophora yegresii	EXJ65086.1	GH5_22(49-337)			Capronia epimyces	EXJ84693.1	GH72(22-336)		Capronia coronata	EXJ94833.1	GH76(29-398)			Exophiala aquamarina	KEF60878.1	GH16(110-310)			Capronia semiimmersa	KIW66412.1	GH38(283-540)			Fonsecaea pedrosoi
Incumbomyces lentus	4905_g	GH76(28-393)			Incumbomyces delicatus	2153_g	GH72(18-289)			Arthrocladium fulminans	575_g	GH78(713-1248)			Exophiala dermatitidis	EHY59960.1	GT1(359-671)			Phialophora europaea	ETN42237.1	GH16(82-303)			Cladophialophora yegresii	EXJ64849.1	GH5_24(50-360)			Capronia epimyces	EXJ85127.1	GH72(23-333)+CBM43(384-472)		Capronia coronata	EXJ80245.1	GH76(32-396)			Exophiala aquamarina	KEF56760.1	GH16(120-267)			Capronia semiimmersa	KIW65916.1	GH43_1(4-317)			Fonsecaea pedrosoi
Incumbomyces lentus	9056_g	GH76(28-402)			Incumbomyces delicatus	1570_g	GH72(18-332)			Arthrocladium fulminans	7798_g	GH79(37-495)			Exophiala dermatitidis	EHY55329.1	GT1(962-1375)			Phialophora europaea	ETN36518.1	GH16(83-277)			Cladophialophora yegresii	EXJ63771.1	GH5_49(96-397)			Capronia epimyces	EXJ77112.1	GH72(26-324)		Capronia coronata	EXJ88367.1	GH78(63-629)			Exophiala aquamarina	KEF63110.1	GH16(136-459)			Capronia semiimmersa	KIW65331.1	GH43_14(4-310)			Fonsecaea pedrosoi
Incumbomyces lentus	6003_g	GH76(34-382)			Incumbomyces delicatus	4087_g	GH72(20-319)			Arthrocladium fulminans	6665_g	GT1(117-511)			Exophiala dermatitidis	EHY53228.1	GT15(104-374)			Phialophora europaea	ETN38801.1	GH16(84-245)			Cladophialophora yegresii	EXJ63840.1	GH5_9(389-711)			Capronia epimyces	EXJ79247.1	GH76(20-403)		Capronia coronata	EXJ95859.1	GH79(41-491)			Exophiala aquamarina	KEF63842.1	GH16(2-153)			Capronia semiimmersa	KIW66066.1	GH43_26(9-316)			Fonsecaea pedrosoi
Incumbomyces lentus	6574_g	GH76(76-471)			Incumbomyces delicatus	5647_g	GH72(20-331)			Arthrocladium fulminans	3455_g	GT1(269-584)			Exophiala dermatitidis	EHY52630.1	GT15(120-426)			Phialophora europaea	ETN37182.1	GH16(90-325)			Cladophialophora yegresii	EXJ62120.1	GH5_9(79-390)			Capronia epimyces	EXJ91931.1	GH76(29-400)		Capronia coronata	EXJ90679.1	GH81(1-654)			Exophiala aquamarina	KEF57445.1	GH16(266-596)			Capronia semiimmersa	KIW71113.1	GH43_30(133-405)			Fonsecaea pedrosoi
Incumbomyces lentus	6769_g	GH76(83-461)			Incumbomyces delicatus	7827_g	GH72(27-324)			Arthrocladium fulminans	6984_g	GT1(343-655)			Exophiala dermatitidis	EHY54933.1	GT15(81-359)			Phialophora europaea	ETN37585.1	GH16(92-278)			Cladophialophora yegresii	EXJ64299.1	GH51(12-509)			Capronia epimyces	EXJ88805.1	GH76(31-399)		Capronia coronata	EXJ90385.1	GT1(267-594)			Exophiala aquamarina	KEF58155.1	GH16(56-200)			Capronia semiimmersa	KIW70070.1	GH43_30(69-352)			Fonsecaea pedrosoi
Incumbomyces lentus	1874_g	GH79(39-497)			Incumbomyces delicatus	1011_g	GH72(4-311)			Arthrocladium fulminans	4745_g	GT1(941-1355)			Exophiala dermatitidis	EHY58907.1	GT17(92-373)			Phialophora europaea	ETN45659.1	GH16(97-316)			Cladophialophora yegresii	EXJ54394.1	GH55(22-821)			Capronia epimyces	EXJ85174.1	GH76(31-427)		Capronia coronata	EXJ90861.1	GT1(357-665)			Exophiala aquamarina	KEF62260.1	GH16(56-262)			Capronia semiimmersa	KIW68506.1	GH43_30(79-370)			Fonsecaea pedrosoi
Incumbomyces lentus	2016_g	GH79(512-973)			Incumbomyces delicatus	3965_g	GH76(17-392)			Arthrocladium fulminans	5009_g	GT15(126-432)			Exophiala dermatitidis	EHY58469.1	GT2_Chitin_synth_1(215-383)+GT2_Chitin_synth_2(360-576)			Phialophora europaea	ETN38428.1	GH16(99-348)			Cladophialophora yegresii	EXJ61707.1	GH55(29-382)+GH55(484-889)			Capronia epimyces	EXJ86442.1	GH76(32-390)		Capronia coronata	EXJ85740.1	GT1(956-1370)			Exophiala aquamarina	KEF63549.1	GH16(60-313)			Capronia semiimmersa	KIW63813.1	GH47(101-590)			Fonsecaea pedrosoi
Incumbomyces lentus	3242_g	GH81(1224-1901)			Incumbomyces delicatus	8157_g	GH76(25-404)			Arthrocladium fulminans	5335_g	GT15(143-428)			Exophiala dermatitidis	EHY58813.1	GT2_Chitin_synth_1(262-425)			Phialophora europaea	ETN37838.1	GH17(124-376)			Cladophialophora yegresii	EXJ62481.1	GH63(561-777)			Capronia epimyces	EXJ87229.1	GH76(94-482)		Capronia coronata	EXJ78813.1	GT15(103-373)			Exophiala aquamarina	KEF63819.1	GH16(76-321)			Capronia semiimmersa	KIW72045.1	GH47(133-640)			Fonsecaea pedrosoi
Incumbomyces lentus	6564_g	GH92(274-802)			Incumbomyces delicatus	9440_g	GH76(27-391)			Arthrocladium fulminans	1422_g	GT15(87-365)			Exophiala dermatitidis	EHY60006.1	GT2_Chitin_synth_1(311-473)+GT2_Chitin_synth_2(451-684)			Phialophora europaea	ETN36586.1	GH17(25-308)			Cladophialophora yegresii	EXJ62062.1	GH64(65-440)			Capronia epimyces	EXJ80877.1	GH79(37-516)		Capronia coronata	EXJ94213.1	GT15(117-425)			Exophiala aquamarina	KEF50945.1	GH16(77-305)			Capronia semiimmersa	KIW69000.1	GH47(205-890)			Fonsecaea pedrosoi
Incumbomyces lentus	8514_g	GT1(130-506)			Incumbomyces delicatus	5359_g	GH76(28-394)			Arthrocladium fulminans	4754_g	GT2_Chitin_synth_1(200-368)			Exophiala dermatitidis	EHY60833.1	GT2_Chitin_synth_2(1035-1543)			Phialophora europaea	ETN40522.1	GH17(435-710)			Cladophialophora yegresii	EXJ58186.1	GH65(388-754)			Capronia epimyces	EXJ81286.1	GH79(41-491)		Capronia coronata	EXJ93652.1	GT15(81-359)			Exophiala aquamarina	KEF51873.1	GH16(83-228)			Capronia semiimmersa	KIW66862.1	GH47(2-485)			Fonsecaea pedrosoi
Incumbomyces lentus	7381_g	GT1(254-596)			Incumbomyces delicatus	10362_g	GH76(31-383)			Arthrocladium fulminans	4177_g	GT2_Chitin_synth_1(261-424)			Exophiala dermatitidis	EHY60832.1	GT2_Chitin_synth_2(1215-1722)			Phialophora europaea	ETN44751.1	GH17(50-308)			Cladophialophora yegresii	EXJ57450.1	GH67(18-695)			Capronia epimyces	EXJ82509.1	GH81(221-909)		Capronia coronata	EXJ95828.1	GT2_Chitin_synth_1(215-383)+GT2_Chitin_synth_2(360-576)			Exophiala aquamarina	KEF63267.1	GH16(84-256)			Capronia semiimmersa	KIW66474.1	GH47(65-608)			Fonsecaea pedrosoi
Incumbomyces lentus	1683_g	GT1(376-689)			Incumbomyces delicatus	4994_g	GH76(77-472)			Arthrocladium fulminans	3491_g	GT2_Chitin_synth_1(410-572)+GT2_Chitin_synth_2(550-789)			Exophiala dermatitidis	EHY61179.1	GT2_Chitin_synth_2(256-548)			Phialophora europaea	ETN38562.1	GH17(51-309)			Cladophialophora yegresii	EXJ60755.1	GH71(23-397)			Capronia epimyces	EXJ92034.1	GH81(48-758)		Capronia coronata	EXJ94861.1	GT2_Chitin_synth_1(225-388)			Exophiala aquamarina	KEF62702.1	GH16(85-245)			Capronia semiimmersa	KIW73456.1	GH47(98-598)			Fonsecaea pedrosoi
Incumbomyces lentus	4324_g	GT1(941-1355)			Incumbomyces delicatus	9083_g	GH79(39-484)			Arthrocladium fulminans	6670_g	GT2_Chitin_synth_2(1027-1535)			Exophiala dermatitidis	EHY53602.1	GT2_Chitin_synth_2(396-615)			Phialophora europaea	ETN46807.1	GH18(138-400)			Cladophialophora yegresii	EXJ57369.1	GH72(20-297)			Capronia epimyces	EXJ80601.1	GH93(51-392)		Capronia coronata	EXJ91215.1	GT2_Chitin_synth_1(407-569)+GT2_Chitin_synth_2(547-781)			Exophiala aquamarina	KEF58202.1	GH16(85-296)			Capronia semiimmersa	KIW69300.1	GH5_12(15-548)			Fonsecaea pedrosoi
Incumbomyces lentus	707_g	GT15(125-431)			Incumbomyces delicatus	7891_g	GH79(60-502)			Arthrocladium fulminans	6671_g	GT2_Chitin_synth_2(1214-1721)			Exophiala dermatitidis	EHY59738.1	GT2_Chitin_synth_2(662-1184)			Phialophora europaea	ETN46410.1	GH18(17-246)			Cladophialophora yegresii	EXJ55468.1	GH72(21-333)			Capronia epimyces	EXJ82749.1	GT1(170-479)		Capronia coronata	EXJ81814.1	GT2_Chitin_synth_2(1035-1543)			Exophiala aquamarina	KEF58761.1	GH16(92-302)			Capronia semiimmersa	KIW62979.1	GH5_15(104-412)			Fonsecaea pedrosoi
Incumbomyces lentus	425_g	GT15(142-412)			Incumbomyces delicatus	4307_g	GH81(283-960)			Arthrocladium fulminans	1013_g	GT2_Chitin_synth_2(652-1174)			Exophiala dermatitidis	EHY57668.1	GT2_Glyco_tranf_2_3(156-385)			Phialophora europaea	ETN37117.1	GH18(71-382)			Cladophialophora yegresii	EXJ54804.1	GH72(25-324)			Capronia epimyces	EXJ80823.1	GT1(283-605)		Capronia coronata	EXJ81815.1	GT2_Chitin_synth_2(1214-1721)			Exophiala aquamarina	KEF58112.1	GH17(21-301)			Capronia semiimmersa	KIW72333.1	GH5_22(49-337)			Fonsecaea pedrosoi
Incumbomyces lentus	3857_g	GT15(67-342)			Incumbomyces delicatus	5002_g	GH92(274-802)			Arthrocladium fulminans	3305_g	GT2_Glyco_tranf_2_3(145-378)			Exophiala dermatitidis	EHY56623.1	GT2_Glyco_tranf_2_3(257-490)			Phialophora europaea	ETN41492.1	GH18(8-360)			Cladophialophora yegresii	EXJ59661.1	GH72(35-310)+CBM43(364-449)			Capronia epimyces	EXJ92995.1	GT1(362-673)		Capronia coronata	EXJ83267.1	GT2_Chitin_synth_2(258-552)			Exophiala aquamarina	KEF62647.1	GH17(213-446)			Capronia semiimmersa	KIW73915.1	GH5_49(117-418)			Fonsecaea pedrosoi
Incumbomyces lentus	9071_g	GT15(87-365)			Incumbomyces delicatus	6946_g	GT1(106-496)			Arthrocladium fulminans	55_g	GT2_Glyco_tranf_2_3(45-287)			Exophiala dermatitidis	EHY56476.1	GT2_Glyco_tranf_2_3(52-294)			Phialophora europaea	ETN37725.1	GH2(105-554)			Cladophialophora yegresii	EXJ55401.1	GH76(17-384)			Capronia epimyces	EXJ85119.1	GT1(966-1379)		Capronia coronata	EXJ83231.1	GT2_Chitin_synth_2(394-662)			Exophiala aquamarina	KEF54588.1	GH17(432-663)			Capronia semiimmersa	KIW73839.1	GH5_9(378-700)			Fonsecaea pedrosoi
Incumbomyces lentus	5870_g	GT17(13-295)			Incumbomyces delicatus	3559_g	GT1(251-595)			Arthrocladium fulminans	4300_g	GT2_Glyco_trans_2_3(223-504)			Exophiala dermatitidis	EHY59300.1	GT2_Glyco_tranf_2_3(69-316)			Phialophora europaea	ETN46207.1	GH2(12-780)			Cladophialophora yegresii	EXJ60234.1	GH76(22-398)			Capronia epimyces	EXJ84123.1	GT15(103-373)		Capronia coronata	EXJ88572.1	GT2_Chitin_synth_2(659-1181)			Exophiala aquamarina	KEF61302.1	GH17(445-719)			Capronia semiimmersa	KIW70449.1	GH5_9(79-390)			Fonsecaea pedrosoi
Incumbomyces lentus	4329_g	GT2_Chitin_synth_1(199-367)			Incumbomyces delicatus	173_g	GT1(373-685)			Arthrocladium fulminans	8006_g	GT2_Glycos_transf_2(11-191)			Exophiala dermatitidis	EHY57255.1	GT2_Glyco_trans_2_3(394-574)			Phialophora europaea	ETN44439.1	GH2(132-560)			Cladophialophora yegresii	EXJ59679.1	GH76(24-382)			Capronia epimyces	EXJ84499.1	GT15(36-342)		Capronia coronata	EXJ95015.1	GT2_Glyco_tranf_2_3(152-380)			Exophiala aquamarina	KEF55951.1	GH17(59-308)			Capronia semiimmersa	KIW70450.1	GH5_9(79-390)			Fonsecaea pedrosoi
Incumbomyces lentus	4643_g	GT2_Chitin_synth_1(251-414)			Incumbomyces delicatus	5983_g	GT1(941-1355)			Arthrocladium fulminans	3169_g	GT2_Glycos_transf_2(319-493)			Exophiala dermatitidis	EHY52268.1	GT2_Glyco_trans_2_3(453-665)			Phialophora europaea	ETN41373.1	GH2(3-724)			Cladophialophora yegresii	EXJ60839.1	GH76(27-400)			Capronia epimyces	EXJ91653.1	GT15(81-359)		Capronia coronata	EXJ83412.1	GT2_Glyco_tranf_2_3(44-286)			Exophiala aquamarina	KEF51478.1	GH18(13-310)			Capronia semiimmersa	KIW73272.1	GH51(9-511)			Fonsecaea pedrosoi
Incumbomyces lentus	7071_g	GT2_Chitin_synth_1(410-572)+GT2_Chitin_synth_2(550-777)			Incumbomyces delicatus	1182_g	GT15(125-431)			Arthrocladium fulminans	4404_g	GT20(11-478)			Exophiala dermatitidis	EHY52985.1	GT2_Glyco_trans_2_3(515-729)			Phialophora europaea	ETN45231.1	GH2(44-915)			Cladophialophora yegresii	EXJ60296.1	GH76(29-393)			Capronia epimyces	EXJ80669.1	GT17(91-372)		Capronia coronata	EXJ95247.1	GT2_Glyco_tranf_2_3(54-260)			Exophiala aquamarina	KEF51458.1	GH18(15-244)			Capronia semiimmersa	KIW62625.1	GH55(22-821)			Fonsecaea pedrosoi
Incumbomyces lentus	9435_g	GT2_Chitin_synth_2(1026-1534)			Incumbomyces delicatus	6461_g	GT15(14-289)			Arthrocladium fulminans	4072_g	GT20(190-641)			Exophiala dermatitidis	EHY55386.1	GT2_Glyco_trans_2_3(535-756)			Phialophora europaea	ETN38299.1	GH2(45-902)			Cladophialophora yegresii	EXJ63019.1	GH76(34-403)			Capronia epimyces	EXJ89908.1	GT2_Chitin_synth_1(215-383)+GT2_Chitin_synth_2(360-575)		Capronia coronata	EXJ94459.1	GT2_Glyco_tranf_2_3(68-312)			Exophiala aquamarina	KEF58311.1	GH18(269-636)			Capronia semiimmersa	KIW62626.1	GH55(22-821)			Fonsecaea pedrosoi
Incumbomyces lentus	9436_g	GT2_Chitin_synth_2(1216-1723)			Incumbomyces delicatus	3951_g	GT15(87-365)			Arthrocladium fulminans	457_g	GT20(2-367)			Exophiala dermatitidis	EHY56604.1	GT2_Glycos_transf_2(212-364)			Phialophora europaea	ETN43251.1	GH2(66-521)			Cladophialophora yegresii	EXJ61648.1	GH76(92-481)			Capronia epimyces	EXJ88773.1	GT2_Chitin_synth_1(269-432)		Capronia coronata	EXJ80427.1	GT2_Glyco_trans_2_3(359-545)			Exophiala aquamarina	KEF56249.1	GH18(445-776)			Capronia semiimmersa	KIW70000.1	GH55(27-375)+GH55(483-888)			Fonsecaea pedrosoi
Incumbomyces lentus	2924_g	GT2_Chitin_synth_2(255-542)			Incumbomyces delicatus	1462_g	GT15(96-366)			Arthrocladium fulminans	4578_g	GT20(35-586)			Exophiala dermatitidis	EHY54897.1	GT2_Glycos_transf_2(8-179)			Phialophora europaea	ETN36564.1	GH2(76-677)			Cladophialophora yegresii	EXJ58926.1	GH78(78-629)			Capronia epimyces	EXJ92831.1	GT2_Chitin_synth_1(406-568)+GT2_Chitin_synth_2(546-778)		Capronia coronata	EXJ83619.1	GT2_Glyco_trans_2_3(404-584)			Exophiala aquamarina	KEF53738.1	GH18(8-363)			Capronia semiimmersa	KIW64988.1	GH55(62-790)			Fonsecaea pedrosoi
Incumbomyces lentus	604_g	GT2_Chitin_synth_2(504-843)			Incumbomyces delicatus	10215_g	GT17(90-373)			Arthrocladium fulminans	1296_g	GT21(33-344)			Exophiala dermatitidis	EHY58692.1	GT20(10-477)			Phialophora europaea	ETN40827.1	GH20(165-506)			Cladophialophora yegresii	EXJ58772.1	GH79(36-506)			Capronia epimyces	EXJ76920.1	GT2_Chitin_synth_2(1035-1543)		Capronia coronata	EXJ96233.1	GT2_Glyco_trans_2_3(500-711)			Exophiala aquamarina	KEF55987.1	GH2(103-724)			Capronia semiimmersa	KIW70845.1	GH63(563-777)			Fonsecaea pedrosoi
Incumbomyces lentus	6095_g	GT2_Chitin_synth_2(655-1177)			Incumbomyces delicatus	5977_g	GT2_Chitin_synth_1(199-367)+GT2_Chitin_synth_2(344-557)			Arthrocladium fulminans	4040_g	GT22(39-524)			Exophiala dermatitidis	EHY55366.1	GT20(106-650)			Phialophora europaea	ETN38855.1	GH20(170-543)			Cladophialophora yegresii	EXJ65040.1	GH79(41-491)			Capronia epimyces	EXJ76921.1	GT2_Chitin_synth_2(1215-1722)		Capronia coronata	EXJ90538.1	GT2_Glyco_trans_2_3(511-724)			Exophiala aquamarina	KEF60899.1	GH2(14-746)			Capronia semiimmersa	KIW70374.1	GH64(67-442)			Fonsecaea pedrosoi
Incumbomyces lentus	3606_g	GT2_Glyco_tranf_2_3(133-386)			Incumbomyces delicatus	5632_g	GT2_Chitin_synth_1(247-410)			Arthrocladium fulminans	1893_g	GT22(41-465)			Exophiala dermatitidis	EHY55367.1	GT20(106-650)			Phialophora europaea	ETN39840.1	GH20(224-589)			Cladophialophora yegresii	EXJ59619.1	GH79(62-498)			Capronia epimyces	EXJ77079.1	GT2_Chitin_synth_2(181-475)		Capronia coronata	EXJ85841.1	GT2_Glyco_trans_2_3(511-726)			Exophiala aquamarina	KEF61355.1	GH2(22-680)			Capronia semiimmersa	KIW66667.1	GH65(403-754)			Fonsecaea pedrosoi
Incumbomyces lentus	6639_g	GT2_Glyco_tranf_2_3(44-287)			Incumbomyces delicatus	3235_g	GT2_Chitin_synth_1(410-572)+GT2_Chitin_synth_2(550-781)			Arthrocladium fulminans	2920_g	GT22(5-437)			Exophiala dermatitidis	EHY52076.1	GT20(186-650)			Phialophora europaea	ETN38773.1	GH27(1-328)			Cladophialophora yegresii	EXJ54077.1	GH81(32-718)			Capronia epimyces	EXJ77145.1	GT2_Chitin_synth_2(373-603)		Capronia coronata	EXJ78870.1	GT2_Glyco_trans_2_3(577-790)			Exophiala aquamarina	KEF56691.1	GH2(48-940)			Capronia semiimmersa	KIW66078.1	GH67(18-695)			Fonsecaea pedrosoi
Incumbomyces lentus	3100_g	GT2_Glyco_trans_2_3(252-440)			Incumbomyces delicatus	7897_g	GT2_Chitin_synth_2(1027-1535)			Arthrocladium fulminans	6340_g	GT22(698-1097)			Exophiala dermatitidis	EHY58864.1	GT20(6-469)			Phialophora europaea	ETN42478.1	GH28(60-413)			Cladophialophora yegresii	EXJ62211.1	GT1(241-586)			Capronia epimyces	EXJ77925.1	GT2_Chitin_synth_2(654-1176)		Capronia coronata	EXJ80462.1	GT2_Glycos_transf_2(194-350)			Exophiala aquamarina	KEF57502.1	GH2(54-978)			Capronia semiimmersa	KIW68351.1	GH71(23-398)			Fonsecaea pedrosoi
Incumbomyces lentus	2570_g	GT2_Glyco_trans_2_3(355-543)			Incumbomyces delicatus	7898_g	GT2_Chitin_synth_2(1215-1722)			Arthrocladium fulminans	4388_g	GT24(1183-1430)			Exophiala dermatitidis	EHY54899.1	GT21(118-435)			Phialophora europaea	ETN45522.1	GH3(105-326)			Cladophialophora yegresii	EXJ58467.1	GT1(259-599)			Capronia epimyces	EXJ89015.1	GT2_Glyco_tranf_2_3(153-381)		Capronia coronata	EXJ93685.1	GT2_Glycos_transf_2(8-179)			Exophiala aquamarina	KEF60400.1	GH2(5-682)			Capronia semiimmersa	KIW65996.1	GH72(20-298)			Fonsecaea pedrosoi
Incumbomyces lentus	434_g	GT2_Glyco_trans_2_3(505-714)			Incumbomyces delicatus	4606_g	GT2_Chitin_synth_2(255-542)			Arthrocladium fulminans	3647_g	GT25(119-329)			Exophiala dermatitidis	EHY53851.1	GT22(12-410)			Phialophora europaea	ETN41685.1	GH3(112-325)			Cladophialophora yegresii	EXJ54134.1	GT1(356-666)			Capronia epimyces	EXJ81403.1	GT2_Glyco_tranf_2_3(303-514)		Capronia coronata	EXJ94654.1	GT20(10-477)			Exophiala aquamarina	KEF53798.1	GH2(7-587)			Capronia semiimmersa	KIW63970.1	GH72(21-333)			Fonsecaea pedrosoi
Incumbomyces lentus	8356_g	GT2_Glyco_trans_2_3(551-766)			Incumbomyces delicatus	1293_g	GT2_Chitin_synth_2(520-859)			Arthrocladium fulminans	1389_g	GT3(17-654)			Exophiala dermatitidis	EHY53624.1	GT22(42-466)			Phialophora europaea	ETN36716.1	GH3(141-390)			Cladophialophora yegresii	EXJ59650.1	GT1(976-1381)			Capronia epimyces	EXJ87365.1	GT2_Glyco_tranf_2_3(44-286)		Capronia coronata	EXJ85814.1	GT20(108-649)			Exophiala aquamarina	KEF51110.1	GH20(178-545)			Capronia semiimmersa	KIW69662.1	GH72(23-333)+CBM43(387-472)			Fonsecaea pedrosoi
Incumbomyces lentus	5208_g	GT2_Glycos_transf_2(117-296)			Incumbomyces delicatus	10434_g	GT2_Chitin_synth_2(656-1178)			Arthrocladium fulminans	3282_g	GT32(114-192)			Exophiala dermatitidis	EHY57023.1	GT22(5-423)			Phialophora europaea	ETN39986.1	GH3(160-372)			Cladophialophora yegresii	EXJ56048.1	GT15(102-372)			Capronia epimyces	EXJ84807.1	GT2_Glyco_tranf_2_3(68-309)		Capronia coronata	EXJ96319.1	GT20(196-651)			Exophiala aquamarina	KEF63494.1	GH20(219-586)			Capronia semiimmersa	KIW62258.1	GH72(25-324)			Fonsecaea pedrosoi
Incumbomyces lentus	9186_g	GT2_Glycos_transf_2(13-193)			Incumbomyces delicatus	6726_g	GT2_Glyco_tranf_2_3(123-345)			Arthrocladium fulminans	3151_g	GT32(76-156)			Exophiala dermatitidis	EHY52389.1	GT22(54-583)			Phialophora europaea	ETN39960.1	GH3(31-244)			Cladophialophora yegresii	EXJ55677.1	GT15(117-423)			Capronia epimyces	EXJ91982.1	GT2_Glyco_trans_2_3(112-273)		Capronia coronata	EXJ90236.1	GT20(7-469)			Exophiala aquamarina	KEF63092.1	GH27(1-189)			Capronia semiimmersa	KIW68988.1	GH76(23-401)			Fonsecaea pedrosoi
Incumbomyces lentus	4305_g	GT20(11-482)			Incumbomyces delicatus	4928_g	GT2_Glyco_tranf_2_3(44-287)			Arthrocladium fulminans	861_g	GT32(80-163)			Exophiala dermatitidis	EHY58502.1	GT24(1194-1441)			Phialophora europaea	ETN42995.1	GH3(39-251)			Cladophialophora yegresii	EXJ59217.1	GT15(152-424)			Capronia epimyces	EXJ79759.1	GT2_Glyco_trans_2_3(355-541)		Capronia coronata	EXJ93683.1	GT21(58-375)			Exophiala aquamarina	KEF58525.1	GH27(17-353)			Capronia semiimmersa	KIW63901.1	GH76(2-350)			Fonsecaea pedrosoi
Incumbomyces lentus	1942_g	GT20(185-647)			Incumbomyces delicatus	4466_g	GT2_Glyco_trans_2_3(118-343)			Arthrocladium fulminans	4587_g	GT32(85-172)			Exophiala dermatitidis	EHY51946.1	GT25(88-304)			Phialophora europaea	ETN43357.1	GH3(55-279)			Cladophialophora yegresii	EXJ60650.1	GT15(81-351)			Capronia epimyces	EXJ79453.1	GT2_Glyco_trans_2_3(452-664)		Capronia coronata	EXJ88305.1	GT22(18-416)			Exophiala aquamarina	KEF60740.1	GH3(107-362)			Capronia semiimmersa	KIW68269.1	GH76(29-401)			Fonsecaea pedrosoi
Incumbomyces lentus	4903_g	GT20(92-636)			Incumbomyces delicatus	8397_g	GT2_Glyco_trans_2_3(299-486)			Arthrocladium fulminans	2106_g	GT33(32-464)			Exophiala dermatitidis	EHY54302.1	GT3(17-654)			Phialophora europaea	ETN45882.1	GH3(66-271)			Cladophialophora yegresii	EXJ58266.1	GT2_Chitin_synth_1(154-316)+GT2_Chitin_synth_2(294-527)			Capronia epimyces	EXJ80994.1	GT2_Glyco_trans_2_3(508-725)		Capronia coronata	EXJ87988.1	GT22(44-467)			Exophiala aquamarina	KEF59504.1	GH3(112-334)			Capronia semiimmersa	KIW71504.1	GH76(30-403)			Fonsecaea pedrosoi
Incumbomyces lentus	9046_g	GT21(52-365)			Incumbomyces delicatus	1452_g	GT2_Glyco_trans_2_3(506-719)			Arthrocladium fulminans	6317_g	GT34(164-432)			Exophiala dermatitidis	EHY58287.1	GT32(107-188)			Phialophora europaea	ETN38164.1	GH3(69-319)			Cladophialophora yegresii	EXJ60020.1	GT2_Chitin_synth_1(222-389)+GT2_Chitin_synth_2(366-582)			Capronia epimyces	EXJ84976.1	GT2_Glyco_trans_2_3(534-748)		Capronia coronata	EXJ78667.1	GT22(47-537)			Exophiala aquamarina	KEF57982.1	GH3(113-334)			Capronia semiimmersa	KIW63900.1	GH76(34-400)			Fonsecaea pedrosoi
Incumbomyces lentus	5835_g	GT22(11-419)			Incumbomyces delicatus	2090_g	GT2_Glyco_trans_2_3(549-763)			Arthrocladium fulminans	7207_g	GT34(68-325)			Exophiala dermatitidis	EHY56905.1	GT32(115-196)			Phialophora europaea	ETN46811.1	GH3(73-321)			Cladophialophora yegresii	EXJ60375.1	GT2_Chitin_synth_1(283-446)			Capronia epimyces	EXJ84343.1	GT2_Glyco_trans_2_3(698-789)+GT2_Glyco_trans_2_3(884-1003)		Capronia coronata	EXJ83746.1	GT22(5-423)			Exophiala aquamarina	KEF62380.1	GH3(1-198)			Capronia semiimmersa	KIW63899.1	GH76(40-406)			Fonsecaea pedrosoi
Incumbomyces lentus	2203_g	GT22(39-531)			Incumbomyces delicatus	9348_g	GT2_Glycos_transf_2(134-313)			Arthrocladium fulminans	4912_g	GT35(162-877)			Exophiala dermatitidis	EHY56637.1	GT32(75-156)			Phialophora europaea	ETN41742.1	GH3(75-324)			Cladophialophora yegresii	EXJ54226.1	GT2_Chitin_synth_2(1035-1543)			Capronia epimyces	EXJ79739.1	GT2_Glycos_transf_2(110-345)		Capronia coronata	EXJ94587.1	GT24(1187-1434)			Exophiala aquamarina	KEF61925.1	GH3(162-377)			Capronia semiimmersa	KIW69643.1	GH76(62-421)			Fonsecaea pedrosoi
Incumbomyces lentus	7574_g	GT22(41-480)			Incumbomyces delicatus	3845_g	GT2_Glycos_transf_2(15-192)			Arthrocladium fulminans	6207_g	GT39(54-298)			Exophiala dermatitidis	EHY60899.1	GT32(75-158)			Phialophora europaea	ETN36292.1	GH3(82-301)			Cladophialophora yegresii	EXJ54225.1	GT2_Chitin_synth_2(1217-1723)			Capronia epimyces	EXJ91688.1	GT2_Glycos_transf_2(8-179)		Capronia coronata	EXJ96335.1	GT25(77-293)			Exophiala aquamarina	KEF60108.1	GH3(33-244)			Capronia semiimmersa	KIW69954.1	GH76(90-481)			Fonsecaea pedrosoi
Incumbomyces lentus	5000_g	GT22(5-441)			Incumbomyces delicatus	6013_g	GT20(11-483)			Arthrocladium fulminans	1564_g	GT39(70-308)			Exophiala dermatitidis	EHY60037.1	GT32(82-167)			Phialophora europaea	ETN41377.1	GH3(86-302)			Cladophialophora yegresii	EXJ54694.1	GT2_Chitin_synth_2(255-547)			Capronia epimyces	EXJ90001.1	GT20(10-477)		Capronia coronata	EXJ93933.1	GT3(17-654)			Exophiala aquamarina	KEF59270.1	GH3(37-249)			Capronia semiimmersa	KIW67516.1	GH78(20-297)			Fonsecaea pedrosoi
Incumbomyces lentus	4485_g	GT24(1184-1431)			Incumbomyces delicatus	9015_g	GT20(196-647)			Arthrocladium fulminans	2556_g	GT39(74-319)			Exophiala dermatitidis	EHY53243.1	GT32(94-180)			Phialophora europaea	ETN39116.1	GH31(194-636)			Cladophialophora yegresii	EXJ56457.1	GT2_Chitin_synth_2(667-1190)			Capronia epimyces	EXJ85166.1	GT20(105-646)		Capronia coronata	EXJ96336.1	GT32(100-179)			Exophiala aquamarina	KEF59803.1	GH3(38-251)			Capronia semiimmersa	KIW67517.1	GH78(3-211)			Fonsecaea pedrosoi
Incumbomyces lentus	6480_g	GT25(72-326)			Incumbomyces delicatus	5362_g	GT20(248-629)			Arthrocladium fulminans	6805_g	GT4(220-391)			Exophiala dermatitidis	EHY51943.1	GT32(99-179)			Phialophora europaea	ETN39984.1	GH31(207-659)			Cladophialophora yegresii	EXJ55818.1	GT2_Glyco_tranf_2_3(14-216)			Capronia epimyces	EXJ79133.1	GT20(195-649)		Capronia coronata	EXJ80540.1	GT32(117-196)			Exophiala aquamarina	KEF51562.1	GH3(42-255)			Capronia semiimmersa	KIW67341.1	GH79(36-507)			Fonsecaea pedrosoi
Incumbomyces lentus	8571_g	GT25(84-317)			Incumbomyces delicatus	3975_g	GT21(52-364)			Arthrocladium fulminans	2637_g	GT4(2524-2669)			Exophiala dermatitidis	EHY53748.1	GT33(31-442)			Phialophora europaea	ETN41527.1	GH31(230-712)			Cladophialophora yegresii	EXJ63957.1	GT2_Glyco_tranf_2_3(223-453)			Capronia epimyces	EXJ91687.1	GT21(69-387)		Capronia coronata	EXJ80476.1	GT32(75-156)			Exophiala aquamarina	KEF52841.1	GH3(46-258)			Capronia semiimmersa	KIW72386.1	GH79(41-493)			Fonsecaea pedrosoi
Incumbomyces lentus	7836_g	GT25(93-329)			Incumbomyces delicatus	10161_g	GT22(13-418)			Arthrocladium fulminans	240_g	GT4(263-397)			Exophiala dermatitidis	EHY58286.1	GT34(153-271)			Phialophora europaea	ETN46968.1	GH31(237-759)			Cladophialophora yegresii	EXJ55292.1	GT2_Glyco_tranf_2_3(225-459)			Capronia epimyces	EXJ78355.1	GT22(12-412)		Capronia coronata	EXJ81881.1	GT32(77-158)			Exophiala aquamarina	KEF57682.1	GH3(51-279)			Capronia semiimmersa	KIW67342.1	GH79(7-369)			Fonsecaea pedrosoi
Incumbomyces lentus	8890_g	GT3(17-654)			Incumbomyces delicatus	2935_g	GT22(41-467)			Arthrocladium fulminans	8271_g	GT4(318-479)			Exophiala dermatitidis	EHY59716.1	GT34(160-434)			Phialophora europaea	ETN43559.1	GH31(255-701)			Cladophialophora yegresii	EXJ62901.1	GT2_Glyco_tranf_2_3(237-470)			Capronia epimyces	EXJ86677.1	GT22(48-472)		Capronia coronata	EXJ78800.1	GT32(93-178)			Exophiala aquamarina	KEF56515.1	GH3(69-319)			Capronia semiimmersa	KIW67343.1	GH79(7-369)			Fonsecaea pedrosoi
Incumbomyces lentus	5238_g	GT32(116-195)			Incumbomyces delicatus	8727_g	GT22(43-529)			Arthrocladium fulminans	4821_g	GT4(446-616)			Exophiala dermatitidis	EHY57693.1	GT34(73-320)			Phialophora europaea	ETN43172.1	GH31(314-867)			Cladophialophora yegresii	EXJ61611.1	GT2_Glyco_tranf_2_3(44-286)			Capronia epimyces	EXJ81397.1	GT22(52-512)		Capronia coronata	EXJ87919.1	GT33(31-442)			Exophiala aquamarina	KEF63623.1	GH3(69-319)			Capronia semiimmersa	KIW63205.1	GH81(337-1021)			Fonsecaea pedrosoi
Incumbomyces lentus	1533_g	GT32(194-277)			Incumbomyces delicatus	9597_g	GT22(5-440)			Arthrocladium fulminans	4190_g	GT48(816-1442)			Exophiala dermatitidis	EHY60903.1	GT34(93-264)			Phialophora europaea	ETN44530.1	GH31(317-764)			Cladophialophora yegresii	EXJ59717.1	GT2_Glyco_trans_2_3(450-671)			Capronia epimyces	EXJ87624.1	GT22(6-423)		Capronia coronata	EXJ88658.1	GT34(159-433)			Exophiala aquamarina	KEF53594.1	GH3(78-280)			Capronia semiimmersa	KIW63204.1	GH81(367-1051)			Fonsecaea pedrosoi
Incumbomyces lentus	5194_g	GT32(75-156)			Incumbomyces delicatus	5802_g	GT24(1186-1433)			Arthrocladium fulminans	7607_g	GT50(138-405)			Exophiala dermatitidis	EHY57811.1	GT35(163-878)			Phialophora europaea	ETN43524.1	GH32(42-347)			Cladophialophora yegresii	EXJ53792.1	GT2_Glyco_trans_2_3(489-705)			Capronia epimyces	EXJ89936.1	GT24(1187-1434)		Capronia coronata	EXJ95046.1	GT34(73-324)			Exophiala aquamarina	KEF56710.1	GH3(90-309)			Capronia semiimmersa	KIW72986.1	GH9(278-767)			Fonsecaea pedrosoi
Incumbomyces lentus	8298_g	GT33(2-322)			Incumbomyces delicatus	9383_g	GT25(54-272)			Arthrocladium fulminans	1590_g	GT57(45-521)			Exophiala dermatitidis	EHY59546.1	GT39(54-298)			Phialophora europaea	ETN41535.1	GH35(20-214)			Cladophialophora yegresii	EXJ65575.1	GT2_Glyco_trans_2_3(492-704)			Capronia epimyces	EXJ82388.1	GT25(139-379)		Capronia coronata	EXJ95559.1	GT34(81-271)			Exophiala aquamarina	KEF53605.1	GH3(97-184)			Capronia semiimmersa	KIW65893.1	GH95(6-754)			Fonsecaea pedrosoi
Incumbomyces lentus	9485_g	GT34(143-340)			Incumbomyces delicatus	415_g	GT25(63-300)			Arthrocladium fulminans	1043_g	GT57(66-373)			Exophiala dermatitidis	EHY54570.1	GT39(59-304)			Phialophora europaea	ETN44823.1	GH36(76-619)			Cladophialophora yegresii	EXJ56937.1	GT2_Glyco_trans_2_3(513-723)			Capronia epimyces	EXJ79110.1	GT25(78-294)		Capronia coronata	EXJ81885.1	GT34(85-254)			Exophiala aquamarina	KEF60282.1	GH31(175-602)			Capronia semiimmersa	KIW74042.1	GT1(206-523)			Fonsecaea pedrosoi
Incumbomyces lentus	5892_g	GT34(167-435)			Incumbomyces delicatus	7014_g	GT25(81-314)			Arthrocladium fulminans	5494_g	GT58(23-389)			Exophiala dermatitidis	EHY55116.1	GT39(70-308)			Phialophora europaea	ETN45306.1	GH37(164-710)			Cladophialophora yegresii	EXJ64847.1	GT2_Glyco_trans_2_3(68-360)			Capronia epimyces	EXJ92152.1	GT3(17-654)		Capronia coronata	EXJ95137.1	GT35(163-878)			Exophiala aquamarina	KEF61090.1	GH31(178-608)			Capronia semiimmersa	KIW71103.1	GT1(229-543)			Fonsecaea pedrosoi
Incumbomyces lentus	2946_g	GT34(68-320)			Incumbomyces delicatus	7441_g	GT3(17-654)			Arthrocladium fulminans	679_g	GT59(44-471)			Exophiala dermatitidis	EHY56548.1	GT4(212-342)			Phialophora europaea	ETN42910.1	GH38(287-545)			Cladophialophora yegresii	EXJ63120.1	GT2_Glycos_transf_2(130-303)			Capronia epimyces	EXJ79670.1	GT32(117-196)		Capronia coronata	EXJ88525.1	GT39(53-298)			Exophiala aquamarina	KEF57842.1	GH31(208-664)			Capronia semiimmersa	KIW63961.1	GT1(256-594)			Fonsecaea pedrosoi
Incumbomyces lentus	9502_g	GT35(162-877)			Incumbomyces delicatus	9320_g	GT32(125-203)			Arthrocladium fulminans	5163_g	GT62(103-366)			Exophiala dermatitidis	EHY59292.1	GT4(235-403)			Phialophora europaea	ETN44154.1	GH43_1(13-338)			Cladophialophora yegresii	EXJ60986.1	GT2_Glycos_transf_2(59-232)			Capronia epimyces	EXJ91983.1	GT32(49-130)		Capronia coronata	EXJ85456.1	GT39(61-306)			Exophiala aquamarina	KEF53170.1	GH31(232-714)			Capronia semiimmersa	KIW66975.1	GT1(268-600)			Fonsecaea pedrosoi
Incumbomyces lentus	5778_g	GT39(53-298)			Incumbomyces delicatus	9365_g	GT32(75-156)			Arthrocladium fulminans	7587_g	GT62(25-203)			Exophiala dermatitidis	EHY52024.1	GT4(269-406)			Phialophora europaea	ETN38108.1	GH43_14(12-326)			Cladophialophora yegresii	EXJ59688.1	GT20(101-639)			Capronia epimyces	EXJ79725.1	GT32(75-156)		Capronia coronata	EXJ93426.1	GT39(69-307)			Exophiala aquamarina	KEF59765.1	GH31(2-394)			Capronia semiimmersa	KIW63267.1	GT1(364-672)			Fonsecaea pedrosoi
Incumbomyces lentus	8688_g	GT39(68-306)			Incumbomyces delicatus	324_g	GT32(83-167)			Arthrocladium fulminans	5917_g	GT62(476-740)			Exophiala dermatitidis	EHY55125.1	GT4(329-513)			Phialophora europaea	ETN37233.1	GH43_14(4-308)			Cladophialophora yegresii	EXJ60107.1	GT20(10-477)			Capronia epimyces	EXJ82223.1	GT32(76-158)		Capronia coronata	EXJ83547.1	GT4(213-342)			Exophiala aquamarina	KEF55256.1	GH31(251-701)			Capronia semiimmersa	KIW69675.1	GT1(980-1392)			Fonsecaea pedrosoi
Incumbomyces lentus	8021_g	GT39(74-319)			Incumbomyces delicatus	2159_g	GT33(34-443)			Arthrocladium fulminans	6657_g	GT62(88-352)			Exophiala dermatitidis	EHY55714.1	GT4(333-478)			Phialophora europaea	ETN37611.1	GH43_14(6-304)			Cladophialophora yegresii	EXJ59693.1	GT20(15-480)			Capronia epimyces	EXJ92748.1	GT32(78-163)		Capronia coronata	EXJ94400.1	GT4(236-403)			Exophiala aquamarina	KEF56297.1	GH31(311-863)			Capronia semiimmersa	KIW64554.1	GT15(102-372)			Fonsecaea pedrosoi
Incumbomyces lentus	6974_g	GT4(213-356)			Incumbomyces delicatus	7927_g	GT34(155-354)			Arthrocladium fulminans	6285_g	GT66(24-673)			Exophiala dermatitidis	EHY57196.1	GT4(464-629)			Phialophora europaea	ETN44715.1	GH43_26(4-284)			Cladophialophora yegresii	EXJ64901.1	GT20(167-643)			Capronia epimyces	EXJ79109.1	GT32(97-177)		Capronia coronata	EXJ86151.1	GT4(334-490)			Exophiala aquamarina	KEF54650.1	GH31(377-824)			Capronia semiimmersa	KIW64237.1	GT15(117-423)			Fonsecaea pedrosoi
Incumbomyces lentus	1182_g	GT4(229-400)			Incumbomyces delicatus	10237_g	GT34(163-431)			Arthrocladium fulminans	117_g	GT69(39-304)			Exophiala dermatitidis	EHY55335.1	GT48(850-1629)			Phialophora europaea	ETN44188.1	GH43_26(9-294)			Cladophialophora yegresii	EXJ60989.1	GT21(51-389)			Capronia epimyces	EXJ82788.1	GT33(31-442)		Capronia coronata	EXJ83684.1	GT4(468-634)			Exophiala aquamarina	KEF62739.1	GH32(16-356)			Capronia semiimmersa	KIW67816.1	GT15(57-329)			Fonsecaea pedrosoi
Incumbomyces lentus	3913_g	GT4(353-511)			Incumbomyces delicatus	4630_g	GT34(69-319)			Arthrocladium fulminans	5391_g	GT69(61-336)			Exophiala dermatitidis	EHY52043.1	GT50(136-414)			Phialophora europaea	ETN40550.1	GH43_30(46-317)			Cladophialophora yegresii	EXJ57104.1	GT22(12-423)			Capronia epimyces	EXJ78023.1	GT34(159-436)		Capronia coronata	EXJ85784.1	GT48(854-1632)			Exophiala aquamarina	KEF56363.1	GH32(54-401)			Capronia semiimmersa	KIW68494.1	GT15(81-359)			Fonsecaea pedrosoi
Incumbomyces lentus	4628_g	GT48(850-1628)			Incumbomyces delicatus	7866_g	GT35(163-878)			Arthrocladium fulminans	3495_g	GT71(133-371)			Exophiala dermatitidis	EHY60116.1	GT57(46-524)			Phialophora europaea	ETN45909.1	GH43_30(87-397)			Cladophialophora yegresii	EXJ65019.1	GT22(36-452)			Capronia epimyces	EXJ88978.1	GT34(73-324)		Capronia coronata	EXJ96025.1	GT50(136-407)			Exophiala aquamarina	KEF55311.1	GH32(74-439)			Capronia semiimmersa	KIW69212.1	GT2_Chitin_synth_1(222-389)+GT2_Chitin_synth_2(366-641)			Fonsecaea pedrosoi
Incumbomyces lentus	2257_g	GT50(140-408)			Incumbomyces delicatus	10088_g	GT39(57-302)			Arthrocladium fulminans	4932_g	GT71(141-377)			Exophiala dermatitidis	EHY59847.1	GT57(70-577)			Phialophora europaea	ETN45916.1	GH47(106-591)			Cladophialophora yegresii	EXJ57264.1	GT22(42-466)			Capronia epimyces	EXJ89620.1	GT34(77-278)		Capronia coronata	EXJ90914.1	GT57(46-524)			Exophiala aquamarina	KEF56227.1	GH36(53-742)			Capronia semiimmersa	KIW68825.1	GT2_Chitin_synth_1(263-426)			Fonsecaea pedrosoi
Incumbomyces lentus	875_g	GT57(44-521)			Incumbomyces delicatus	7141_g	GT39(70-308)			Arthrocladium fulminans	4998_g	GT71(336-575)			Exophiala dermatitidis	EHY59332.1	GT58(1-335)			Phialophora europaea	ETN42159.1	GH47(112-618)			Cladophialophora yegresii	EXJ62511.1	GT22(6-423)			Capronia epimyces	EXJ82389.1	GT34(79-287)		Capronia coronata	EXJ88741.1	GT57(71-578)			Exophiala aquamarina	KEF63624.1	GH36(77-625)			Capronia semiimmersa	KIW66764.1	GT2_Chitin_synth_1(309-471)+GT2_Chitin_synth_2(449-683)			Fonsecaea pedrosoi
Incumbomyces lentus	6125_g	GT57(67-573)			Incumbomyces delicatus	2471_g	GT39(74-319)			Arthrocladium fulminans	4882_g	GT8(33-299)			Exophiala dermatitidis	EHY52988.1	GT59(32-480)			Phialophora europaea	ETN38224.1	GH47(119-628)			Cladophialophora yegresii	EXJ60060.1	GT24(1185-1432)			Capronia epimyces	EXJ82227.1	GT34(84-254)		Capronia coronata	EXJ94424.1	GT58(1-335)			Exophiala aquamarina	KEF53625.1	GH37(88-631)			Capronia semiimmersa	KIW63389.1	GT2_Chitin_synth_2(1035-1543)			Fonsecaea pedrosoi
Incumbomyces lentus	414_g	GT58(22-389)			Incumbomyces delicatus	3127_g	GT4(213-355)			Arthrocladium fulminans	2733_g	GT8(5-219)			Exophiala dermatitidis	EHY59312.1	GT62(109-371)			Phialophora europaea	ETN46613.1	GH47(221-876)			Cladophialophora yegresii	EXJ63238.1	GT25(69-290)			Capronia epimyces	EXJ89283.1	GT35(177-892)		Capronia coronata	EXJ90541.1	GT59(32-447)			Exophiala aquamarina	KEF59260.1	GH38(284-542)			Capronia semiimmersa	KIW63388.1	GT2_Chitin_synth_2(1217-1723)			Fonsecaea pedrosoi
Incumbomyces lentus	6736_g	GT59(33-456)			Incumbomyces delicatus	568_g	GT4(231-400)			Arthrocladium fulminans	5374_g	GT8(63-321)			Exophiala dermatitidis	EHY57830.1	GT62(81-345)			Phialophora europaea	ETN38240.1	GH47(3-433)			Cladophialophora yegresii	EXJ64922.1	GT25(73-290)			Capronia epimyces	EXJ78148.1	GT39(55-299)		Capronia coronata	EXJ86051.1	GT62(100-362)			Exophiala aquamarina	KEF60708.1	GH43_1(5-318)			Capronia semiimmersa	KIW62318.1	GT2_Chitin_synth_2(260-551)			Fonsecaea pedrosoi
Incumbomyces lentus	3477_g	GT62(100-364)			Incumbomyces delicatus	6412_g	GT4(319-479)			Arthrocladium fulminans	653_g	GT90(183-381)			Exophiala dermatitidis	EHY55802.1	GT62(99-362)			Phialophora europaea	ETN47021.1	GH47(60-602)			Cladophialophora yegresii	EXJ63176.1	GT25(83-315)			Capronia epimyces	EXJ86584.1	GT39(61-306)		Capronia coronata	EXJ94487.1	GT62(111-373)			Exophiala aquamarina	KEF54398.1	GH43_14(7-283)			Capronia semiimmersa	KIW64916.1	GT2_Chitin_synth_2(668-1191)			Fonsecaea pedrosoi
Incumbomyces lentus	152_g	GT62(103-366)			Incumbomyces delicatus	5646_g	GT48(846-1624)			Arthrocladium fulminans	2269_g	GT90(311-580)			Exophiala dermatitidis	EHY59707.1	GT66(24-671)			Phialophora europaea	ETN42634.1	GH47(74-557)			Cladophialophora yegresii	EXJ60405.1	GT3(18-655)			Capronia epimyces	EXJ91847.1	GT39(69-307)		Capronia coronata	EXJ94926.1	GT62(82-346)			Exophiala aquamarina	KEF60694.1	GH43_26(10-299)			Capronia semiimmersa	KIW64917.1	GT2_Chitin_synth_2(668-1191)			Fonsecaea pedrosoi
Incumbomyces lentus	5768_g	GT62(50-220)			Incumbomyces delicatus	8669_g	GT50(140-408)			Arthrocladium fulminans	5044_g	GT90(377-678)			Exophiala dermatitidis	EHY56468.1	GT69(152-417)			Phialophora europaea	ETN46264.1	GH47(81-585)			Cladophialophora yegresii	EXJ64923.1	GT32(115-192)			Capronia epimyces	EXJ87234.1	GT4(212-342)		Capronia coronata	EXJ88383.1	GT66(24-672)			Exophiala aquamarina	KEF63643.1	GH43_26(30-353)			Capronia semiimmersa	KIW73705.1	GT2_Glyco_tranf_2_3(213-445)			Fonsecaea pedrosoi
Incumbomyces lentus	9451_g	GT62(78-342)			Incumbomyces delicatus	1028_g	GT57(45-521)			Arthrocladium fulminans	6480_g	GT90(678-979)			Exophiala dermatitidis	EHY54346.1	GT69(63-321)			Phialophora europaea	ETN39639.1	GH47(92-587)			Cladophialophora yegresii	EXJ63148.1	GT32(115-193)			Capronia epimyces	EXJ84694.1	GT4(241-409)		Capronia coronata	EXJ83420.1	GT69(156-421)			Exophiala aquamarina	KEF61623.1	GH43_30(61-337)			Capronia semiimmersa	KIW71350.1	GT2_Glyco_tranf_2_3(267-500)			Fonsecaea pedrosoi
Incumbomyces lentus	6162_g	GT66(24-674)			Incumbomyces delicatus	10467_g	GT57(67-573)			Arthrocladium fulminans	7245_g	PL1_7(2-135)			Exophiala dermatitidis	EHY61176.1	GT71(130-411)			Phialophora europaea	ETN38129.1	GH5_12(15-546)			Cladophialophora yegresii	EXJ63083.1	GT32(78-156)			Capronia epimyces	EXJ77691.1	GT4(333-491)		Capronia coronata	EXJ94864.1	GT69(169-409)			Exophiala aquamarina	KEF54440.1	GH47(108-602)			Capronia semiimmersa	KIW69919.1	GT2_Glyco_tranf_2_3(44-286)			Fonsecaea pedrosoi
Incumbomyces lentus	6917_g	GT69(148-413)			Incumbomyces delicatus	1474_g	GT58(22-389)								Exophiala dermatitidis	EHY53202.1	GT71(145-402)			Phialophora europaea	ETN39287.1	GH5_15(101-406)			Cladophialophora yegresii	EXJ57557.1	GT33(31-442)			Capronia epimyces	EXJ87451.1	GT4(465-630)		Capronia coronata	EXJ93773.1	GT69(63-321)			Exophiala aquamarina	KEF51367.1	GH47(133-641)			Capronia semiimmersa	KIW64397.1	GT2_Glyco_tranf_2_3(58-303)			Fonsecaea pedrosoi
Incumbomyces lentus	9163_g	GT69(50-305)			Incumbomyces delicatus	8202_g	GT59(33-456)								Exophiala dermatitidis	EHY53092.1	GT71(147-383)			Phialophora europaea	ETN38005.1	GH5_22(49-336)			Cladophialophora yegresii	EXJ57018.1	GT34(160-434)			Capronia epimyces	EXJ85126.1	GT48(853-1632)		Capronia coronata	EXJ83263.1	GT71(110-377)			Exophiala aquamarina	KEF62649.1	GH47(207-892)			Capronia semiimmersa	KIW72616.1	GT2_Glyco_trans_2_3(231-502)			Fonsecaea pedrosoi
Incumbomyces lentus	176_g	GT69(64-339)			Incumbomyces delicatus	6851_g	GT62(100-364)								Exophiala dermatitidis	EHY54034.1	GT71(359-597)			Phialophora europaea	ETN38863.1	GH5_22(49-339)			Cladophialophora yegresii	EXJ63931.1	GT34(73-323)			Capronia epimyces	EXJ79227.1	GT50(136-406)		Capronia coronata	EXJ78594.1	GT71(147-384)			Exophiala aquamarina	KEF58802.1	GH47(57-600)			Capronia semiimmersa	KIW62844.1	GT2_Glyco_trans_2_3(491-707)			Fonsecaea pedrosoi
Incumbomyces lentus	7339_g	GT71(129-366)			Incumbomyces delicatus	1754_g	GT62(104-366)								Exophiala dermatitidis	EHY58071.1	GT76(19-452)			Phialophora europaea	ETN41267.1	GH5_24(70-383)			Cladophialophora yegresii	EXJ64003.1	GT35(163-878)			Capronia epimyces	EXJ93049.1	GT57(30-508)		Capronia coronata	EXJ94086.1	GT71(317-552)			Exophiala aquamarina	KEF60089.1	GH47(94-593)			Capronia semiimmersa	KIW71780.1	GT2_Glyco_trans_2_3(492-704)			Fonsecaea pedrosoi
Incumbomyces lentus	1211_g	GT71(140-376)			Incumbomyces delicatus	7916_g	GT62(78-342)								Exophiala dermatitidis	EHY59137.1	GT8(11-275)			Phialophora europaea	ETN36760.1	GH5_9(1-205)			Cladophialophora yegresii	EXJ56558.1	GT39(54-299)			Capronia epimyces	EXJ77843.1	GT57(67-574)		Capronia coronata	EXJ78840.1	GT71(66-291)			Exophiala aquamarina	KEF58581.1	GH47(95-563)			Capronia semiimmersa	KIW67350.1	GT2_Glyco_trans_2_3(514-726)			Fonsecaea pedrosoi
Incumbomyces lentus	1246_g	GT71(295-536)			Incumbomyces delicatus	10508_g	GT66(24-674)								Exophiala dermatitidis	EHY53582.1	GT8(40-305)			Phialophora europaea	ETN39261.1	GH5_9(360-684)			Cladophialophora yegresii	EXJ64724.1	GT39(64-309)			Capronia epimyces	EXJ84841.1	GT58(23-385)		Capronia coronata	EXJ95258.1	GT76(21-452)			Exophiala aquamarina	KEF63866.1	GH47(96-564)			Capronia semiimmersa	KIW69600.1	GT2_Glyco_trans_2_3(542-763)			Fonsecaea pedrosoi
Incumbomyces lentus	9544_g	GT76(7-186)			Incumbomyces delicatus	3071_g	GT69(148-413)								Exophiala dermatitidis	EHY57073.1	GT8(9-220)			Phialophora europaea	ETN46458.1	GH5_9(72-378)			Cladophialophora yegresii	EXJ60552.1	GT39(69-307)			Capronia epimyces	EXJ80997.1	GT59(32-449)		Capronia coronata	EXJ90664.1	GT8(12-275)			Exophiala aquamarina	KEF50873.1	GH47(97-555)			Capronia semiimmersa	KIW71625.1	GT2_Glycos_transf_2(130-324)			Fonsecaea pedrosoi
Incumbomyces lentus	9331_g	GT8(28-300)			Incumbomyces delicatus	1717_g	GT69(66-359)								Exophiala dermatitidis	EHY59403.1	GT90(145-375)			Phialophora europaea	ETN45633.1	GH51(12-497)			Cladophialophora yegresii	EXJ61859.1	GT4(214-343)			Capronia epimyces	EXJ77808.1	GT62(100-362)		Capronia coronata	EXJ83151.1	GT8(33-304)			Exophiala aquamarina	KEF55452.1	GH47(98-586)			Capronia semiimmersa	KIW68101.1	GT2_Glycos_transf_2(59-232)			Fonsecaea pedrosoi
Incumbomyces lentus	5314_g	GT8(4-220)			Incumbomyces delicatus	3516_g	GT71(128-365)								Exophiala dermatitidis	EHY52443.1	GT90(328-599)			Phialophora europaea	ETN40300.1	GH51(220-644)			Cladophialophora yegresii	EXJ55469.1	GT4(230-401)			Capronia epimyces	EXJ84790.1	GT62(111-373)		Capronia coronata	EXJ83870.1	GT8(9-220)			Exophiala aquamarina	KEF62828.1	GH5_12(15-549)			Capronia semiimmersa	KIW68102.1	GT2_Glycos_transf_2(59-232)			Fonsecaea pedrosoi
Incumbomyces lentus	478_g	GT8(63-322)			Incumbomyces delicatus	553_g	GT71(135-390)								Exophiala dermatitidis	EHY53266.1	GT90(379-663)			Phialophora europaea	ETN43513.1	GH55(22-827)			Cladophialophora yegresii	EXJ60877.1	GT4(248-405)			Capronia epimyces	EXJ89114.1	GT62(82-346)		Capronia coronata	EXJ90583.1	GT90(146-381)			Exophiala aquamarina	KEF53775.1	GH5_22(49-337)			Capronia semiimmersa	KIW69631.1	GT20(101-639)			Fonsecaea pedrosoi
Incumbomyces lentus	6461_g	GT90(171-404)			Incumbomyces delicatus	596_g	GT71(141-377)								Exophiala dermatitidis	EHY59792.1	GT90(673-981)			Phialophora europaea	ETN43061.1	GH55(28-395)+GH55(504-923)			Cladophialophora yegresii	EXJ59008.1	GT4(331-482)			Capronia epimyces	EXJ78289.1	GT66(24-672)		Capronia coronata	EXJ78694.1	GT90(328-594)			Exophiala aquamarina	KEF53759.1	GH5_24(91-402)			Capronia semiimmersa	KIW69632.1	GT20(101-639)			Fonsecaea pedrosoi
Incumbomyces lentus	6495_g	GT90(298-544)			Incumbomyces delicatus	626_g	GT71(295-536)								Exophiala dermatitidis	EHY58284.1	GT91(122-544)			Phialophora europaea	ETN36502.1	GH55(81-851)			Cladophialophora yegresii	EXJ61725.1	GT4(467-634)			Capronia epimyces	EXJ88770.1	GT69(109-349)		Capronia coronata	EXJ78882.1	GT90(367-653)			Exophiala aquamarina	KEF57914.1	GH5_49(68-369)			Capronia semiimmersa	KIW69625.1	GT20(13-478)			Fonsecaea pedrosoi
Incumbomyces lentus	7770_g	GT90(322-591)			Incumbomyces delicatus	7778_g	GT76(38-414)								Exophiala dermatitidis	EHY56961.1	GT91(81-513)			Phialophora europaea	ETN42178.1	GH62(38-318)			Cladophialophora yegresii	EXJ59660.1	GT48(849-1628)			Capronia epimyces	EXJ87361.1	GT69(149-414)		Capronia coronata	EXJ88609.1	GT90(674-979)			Exophiala aquamarina	KEF61260.1	GH5_5(35-346)			Capronia semiimmersa	KIW72552.1	GT20(165-641)			Fonsecaea pedrosoi
Incumbomyces lentus	3771_g	GT90(334-614)			Incumbomyces delicatus	8001_g	GT8(23-300)								Exophiala dermatitidis	EHY53885.1	GT91(83-491)			Phialophora europaea	ETN40399.1	GH63(572-785)			Cladophialophora yegresii	EXJ64959.1	GT50(136-409)			Capronia epimyces	EXJ93027.1	GT69(51-308)		Capronia coronata	EXJ95561.1	GT91(106-522)			Exophiala aquamarina	KEF51745.1	GH5_9(378-700)			Capronia semiimmersa	KIW72553.1	GT20(3-410)			Fonsecaea pedrosoi
Incumbomyces lentus	834_g	GT90(375-678)			Incumbomyces delicatus	9243_g	GT8(4-220)								Exophiala dermatitidis	EHY56531.1	PL26(9-918)			Phialophora europaea	ETN47195.1	GH64(305-682)			Cladophialophora yegresii	EXJ53978.1	GT57(47-523)			Capronia epimyces	EXJ92066.1	GT69(63-321)		Capronia coronata	EXJ83698.1	GT91(82-513)			Exophiala aquamarina	KEF56262.1	GH5_9(78-389)			Capronia semiimmersa	KIW69331.1	GT20(7-477)			Fonsecaea pedrosoi
Incumbomyces lentus	7674_g	GT90(50-281)			Incumbomyces delicatus	1403_g	GT8(73-337)								Exophiala dermatitidis	EHY53153.1	PL35(408-587)			Phialophora europaea	ETN42784.1	GH64(52-436)			Cladophialophora yegresii	EXJ56400.1	GT57(71-577)			Capronia epimyces	EXJ77070.1	GT71(131-373)		Capronia coronata	EXJ88056.1	GT91(83-490)			Exophiala aquamarina	KEF58492.1	GH51(12-507)			Capronia semiimmersa	KIW68095.1	GT21(1-238)			Fonsecaea pedrosoi
Incumbomyces lentus	4601_g	GT90(592-849)			Incumbomyces delicatus	5118_g	GT90(173-405)													Phialophora europaea	ETN45649.1	GH64(71-442)			Cladophialophora yegresii	EXJ55497.1	GT58(22-387)			Capronia epimyces	EXJ84088.1	GT71(143-400)		Capronia coronata	EXJ80119.1	PL3_2(41-227)			Exophiala aquamarina	KEF55219.1	GH55(2-750)			Capronia semiimmersa	KIW65679.1	GT22(14-419)			Fonsecaea pedrosoi
Incumbomyces lentus	5596_g	GT90(687-988)			Incumbomyces delicatus	2720_g	GT90(322-591)													Phialophora europaea	ETN46776.1	GH65(413-762)			Cladophialophora yegresii	EXJ58092.1	GT59(32-447)			Capronia epimyces	EXJ84333.1	GT71(150-386)		Capronia coronata	EXJ87768.1	PL35(415-597)			Exophiala aquamarina	KEF56629.1	GH55(38-389)+GH55(408-880)			Capronia semiimmersa	KIW65867.1	GT22(42-466)			Fonsecaea pedrosoi
Incumbomyces lentus	1746_g	PL3_2(35-220)			Incumbomyces delicatus	6537_g	GT90(358-638)													Phialophora europaea	ETN42742.1	GH67(18-694)			Cladophialophora yegresii	EXJ58566.1	GT62(100-362)			Capronia epimyces	EXJ84712.1	GT71(322-557)							Exophiala aquamarina	KEF53270.1	GH63(533-746)			Capronia semiimmersa	KIW72412.1	GT22(49-513)			Fonsecaea pedrosoi
					Incumbomyces delicatus	1070_g	GT90(379-678)													Phialophora europaea	ETN38867.1	GH71(40-412)			Cladophialophora yegresii	EXJ55542.1	GT62(112-374)			Capronia epimyces	EXJ89447.1	GT76(21-435)							Exophiala aquamarina	KEF61109.1	GH63(569-783)			Capronia semiimmersa	KIW70883.1	GT22(6-423)			Fonsecaea pedrosoi
					Incumbomyces delicatus	7274_g	GT90(50-283)													Phialophora europaea	ETN46726.1	GH72(20-298)			Cladophialophora yegresii	EXJ64021.1	GT62(77-341)			Capronia epimyces	EXJ89753.1	GT8(46-360)							Exophiala aquamarina	KEF52971.1	GH64(258-616)			Capronia semiimmersa	KIW69278.1	GT24(1185-1432)			Fonsecaea pedrosoi
					Incumbomyces delicatus	1113_g	GT90(607-870)													Phialophora europaea	ETN42089.1	GH72(20-331)			Cladophialophora yegresii	EXJ57074.1	GT66(23-671)			Capronia epimyces	EXJ77223.1	GT8(8-279)							Exophiala aquamarina	KEF56563.1	GH64(57-425)			Capronia semiimmersa	KIW72531.1	GT25(73-290)			Fonsecaea pedrosoi
					Incumbomyces delicatus	9905_g	GT90(685-986)													Phialophora europaea	ETN43526.1	GH72(21-320)			Cladophialophora yegresii	EXJ60365.1	GT69(1-239)			Capronia epimyces	EXJ79903.1	GT8(9-220)							Exophiala aquamarina	KEF59090.1	GH65(389-753)			Capronia semiimmersa	KIW72024.1	GT25(73-298)			Fonsecaea pedrosoi
					Incumbomyces delicatus	116_g	PL3_2(31-216)													Phialophora europaea	ETN37853.1	GH72(24-336)+CBM43(388-477)			Cladophialophora yegresii	EXJ65538.1	GT69(150-390)			Capronia epimyces	EXJ89791.1	GT90(160-391)							Exophiala aquamarina	KEF56851.1	GH67(27-705)			Capronia semiimmersa	KIW71743.1	GT25(77-301)			Fonsecaea pedrosoi
																				Phialophora europaea	ETN42865.1	GH72(4-327)			Cladophialophora yegresii	EXJ61637.1	GT69(155-418)			Capronia epimyces	EXJ81199.1	GT90(315-581)							Exophiala aquamarina	KEF60424.1	GH72(20-300)			Capronia semiimmersa	KIW71683.1	GT25(91-325)			Fonsecaea pedrosoi
																				Phialophora europaea	ETN37840.1	GH75(13-254)			Cladophialophora yegresii	EXJ64090.1	GT69(160-399)			Capronia epimyces	EXJ84018.1	GT90(370-656)							Exophiala aquamarina	KEF53950.1	GH72(21-334)			Capronia semiimmersa	KIW71816.1	GT25(92-311)			Fonsecaea pedrosoi
																				Phialophora europaea	ETN46389.1	GH76(21-405)			Cladophialophora yegresii	EXJ55164.1	GT69(64-324)			Capronia epimyces	EXJ78072.1	GT90(412-720)							Exophiala aquamarina	KEF62281.1	GH72(23-334)+CBM43(388-475)			Capronia semiimmersa	KIW68789.1	GT3(18-655)			Fonsecaea pedrosoi
																				Phialophora europaea	ETN36848.1	GH76(22-401)			Cladophialophora yegresii	EXJ55549.1	GT71(161-397)			Capronia epimyces	EXJ89622.1	GT91(108-526)							Exophiala aquamarina	KEF57409.1	GH72(25-324)			Capronia semiimmersa	KIW71656.1	GT32(114-192)			Fonsecaea pedrosoi
																				Phialophora europaea	ETN36685.1	GH76(24-408)			Cladophialophora yegresii	EXJ55270.1	GT71(282-521)			Capronia epimyces	EXJ87576.1	GT91(49-480)							Exophiala aquamarina	KEF56649.1	GH76(123-491)			Capronia semiimmersa	KIW72530.1	GT32(118-193)			Fonsecaea pedrosoi
																				Phialophora europaea	ETN41468.1	GH76(26-392)			Cladophialophora yegresii	EXJ64735.1	GT76(19-450)			Capronia epimyces	EXJ86729.1	GT91(83-493)							Exophiala aquamarina	KEF53236.1	GH76(21-401)			Capronia semiimmersa	KIW71578.1	GT32(78-156)			Fonsecaea pedrosoi
																				Phialophora europaea	ETN40153.1	GH76(32-401)			Cladophialophora yegresii	EXJ62645.1	GT8(11-221)												Exophiala aquamarina	KEF63468.1	GH76(27-405)			Capronia semiimmersa	KIW63403.1	GT32(93-179)			Fonsecaea pedrosoi
																				Phialophora europaea	ETN41323.1	GH76(38-398)			Cladophialophora yegresii	EXJ62404.1	GT8(12-275)												Exophiala aquamarina	KEF52244.1	GH76(31-400)			Capronia semiimmersa	KIW66198.1	GT33(127-415)			Fonsecaea pedrosoi
																				Phialophora europaea	ETN43053.1	GH76(69-471)			Cladophialophora yegresii	EXJ54360.1	GT8(7-272)												Exophiala aquamarina	KEF63000.1	GH76(31-401)			Capronia semiimmersa	KIW65575.1	GT34(160-429)			Fonsecaea pedrosoi
																				Phialophora europaea	ETN46982.1	GH79(38-506)			Cladophialophora yegresii	EXJ58960.1	GT90(170-396)												Exophiala aquamarina	KEF61913.1	GH76(33-396)			Capronia semiimmersa	KIW73739.1	GT34(76-326)			Fonsecaea pedrosoi
																				Phialophora europaea	ETN38797.1	GH79(40-490)			Cladophialophora yegresii	EXJ63718.1	GT90(318-585)												Exophiala aquamarina	KEF56716.1	GH78(272-560)			Capronia semiimmersa	KIW73628.1	GT35(163-878)			Fonsecaea pedrosoi
																				Phialophora europaea	ETN37818.1	GH81(292-975)			Cladophialophora yegresii	EXJ57247.1	GT90(336-641)												Exophiala aquamarina	KEF51720.1	GH79(158-498)			Capronia semiimmersa	KIW65042.1	GT39(54-299)			Fonsecaea pedrosoi
																				Phialophora europaea	ETN41006.1	GH88(77-377)			Cladophialophora yegresii	EXJ56147.1	GT90(373-660)												Exophiala aquamarina	KEF59123.1	GH79(38-525)			Capronia semiimmersa	KIW72766.1	GT39(63-308)			Fonsecaea pedrosoi
																				Phialophora europaea	ETN41888.1	GH89(66-740)			Cladophialophora yegresii	EXJ57605.1	GT91(17-425)												Exophiala aquamarina	KEF62704.1	GH79(42-488)			Capronia semiimmersa	KIW68622.1	GT39(69-307)			Fonsecaea pedrosoi
																				Phialophora europaea	ETN40674.1	GH92(275-788)																	Exophiala aquamarina	KEF57595.1	GH81(111-714)			Capronia semiimmersa	KIW70179.1	GT4(214-343)			Fonsecaea pedrosoi
																				Phialophora europaea	ETN45595.1	GH92(276-786)																	Exophiala aquamarina	KEF62304.1	GH88(3-342)			Capronia semiimmersa	KIW63971.1	GT4(236-402)			Fonsecaea pedrosoi
																				Phialophora europaea	ETN38004.1	GH95(6-760)																	Exophiala aquamarina	KEF52074.1	GH89(64-732)			Capronia semiimmersa	KIW68226.1	GT4(254-411)			Fonsecaea pedrosoi
																				Phialophora europaea	ETN38094.1	GT1(115-510)																	Exophiala aquamarina	KEF58380.1	GH93(48-372)			Capronia semiimmersa	KIW67609.1	GT4(331-479)			Fonsecaea pedrosoi
																				Phialophora europaea	ETN45715.1	GT1(227-542)																	Exophiala aquamarina	KEF63622.1	GH95(20-503)			Capronia semiimmersa	KIW70024.1	GT4(465-632)			Fonsecaea pedrosoi
																				Phialophora europaea	ETN42819.1	GT1(257-595)																	Exophiala aquamarina	KEF57070.1	GH95(7-754)			Capronia semiimmersa	KIW69663.1	GT48(850-1629)			Fonsecaea pedrosoi
																				Phialophora europaea	ETN39672.1	GT1(321-674)																	Exophiala aquamarina	KEF50968.1	GT1(12-315)			Capronia semiimmersa	KIW72482.1	GT50(136-409)			Fonsecaea pedrosoi
																				Phialophora europaea	ETN41570.1	GT1(90-485)																	Exophiala aquamarina	KEF58679.1	GT1(130-524)			Capronia semiimmersa	KIW63079.1	GT57(46-523)			Fonsecaea pedrosoi
																				Phialophora europaea	ETN45293.1	GT1(948-1360)																	Exophiala aquamarina	KEF63704.1	GT1(163-509)			Capronia semiimmersa	KIW64847.1	GT57(71-577)			Fonsecaea pedrosoi
																				Phialophora europaea	ETN42112.1	GT15(101-371)																	Exophiala aquamarina	KEF62470.1	GT1(215-527)			Capronia semiimmersa	KIW64017.1	GT58(22-387)			Fonsecaea pedrosoi
																				Phialophora europaea	ETN45087.1	GT15(122-428)																	Exophiala aquamarina	KEF63759.1	GT1(230-515)			Capronia semiimmersa	KIW67801.1	GT58(33-396)			Fonsecaea pedrosoi
																				Phialophora europaea	ETN45667.1	GT15(3-225)																	Exophiala aquamarina	KEF59768.1	GT1(263-592)			Capronia semiimmersa	KIW66555.1	GT59(32-447)			Fonsecaea pedrosoi
																				Phialophora europaea	ETN46399.1	GT15(78-356)																	Exophiala aquamarina	KEF63851.1	GT1(358-668)			Capronia semiimmersa	KIW67097.1	GT62(100-362)			Fonsecaea pedrosoi
																				Phialophora europaea	ETN43410.1	GT17(48-325)																	Exophiala aquamarina	KEF62832.1	GT1(955-1368)			Capronia semiimmersa	KIW64061.1	GT62(112-374)			Fonsecaea pedrosoi
																				Phialophora europaea	ETN40956.1	GT17(73-356)																	Exophiala aquamarina	KEF53385.1	GT15(105-375)			Capronia semiimmersa	KIW71226.1	GT62(154-332)			Fonsecaea pedrosoi
																				Phialophora europaea	ETN41175.1	GT2_Chitin_synth_1(207-375)+GT2_Chitin_synth_2(352-553)																	Exophiala aquamarina	KEF53078.1	GT15(117-423)			Capronia semiimmersa	KIW71227.1	GT62(154-332)			Fonsecaea pedrosoi
																				Phialophora europaea	ETN41417.1	GT2_Chitin_synth_1(262-425)+GT2_Chitin_synth_2(403-619)																	Exophiala aquamarina	KEF57173.1	GT15(180-450)			Capronia semiimmersa	KIW71228.1	GT62(154-332)			Fonsecaea pedrosoi
																				Phialophora europaea	ETN42489.1	GT2_Chitin_synth_1(402-564)+GT2_Chitin_synth_2(542-731)																	Exophiala aquamarina	KEF54608.1	GT15(81-359)			Capronia semiimmersa	KIW73608.1	GT62(76-340)			Fonsecaea pedrosoi
																				Phialophora europaea	ETN46066.1	GT2_Chitin_synth_2(1025-1533)																	Exophiala aquamarina	KEF58941.1	GT17(90-370)			Capronia semiimmersa	KIW65644.1	GT66(23-671)			Fonsecaea pedrosoi
																				Phialophora europaea	ETN39954.1	GT2_Chitin_synth_2(112-400)																	Exophiala aquamarina	KEF52076.1	GT2_Chitin_synth_1(136-299)			Capronia semiimmersa	KIW71818.1	GT69(150-390)			Fonsecaea pedrosoi
																				Phialophora europaea	ETN46065.1	GT2_Chitin_synth_2(1221-1728)																	Exophiala aquamarina	KEF62482.1	GT2_Chitin_synth_1(222-390)+GT2_Chitin_synth_2(367-573)			Capronia semiimmersa	KIW73529.1	GT69(155-394)			Fonsecaea pedrosoi
																				Phialophora europaea	ETN43643.1	GT2_Chitin_synth_2(278-570)																	Exophiala aquamarina	KEF62728.1	GT2_Chitin_synth_1(254-417)+GT2_Chitin_synth_2(395-597)			Capronia semiimmersa	KIW69941.1	GT69(155-418)			Fonsecaea pedrosoi
																				Phialophora europaea	ETN37284.1	GT2_Chitin_synth_2(591-1113)																	Exophiala aquamarina	KEF59912.1	GT2_Chitin_synth_1(408-570)+GT2_Chitin_synth_2(548-758)			Capronia semiimmersa	KIW63622.1	GT69(64-324)			Fonsecaea pedrosoi
																				Phialophora europaea	ETN43218.1	GT2_Glyco_tranf_2_3(117-352)																	Exophiala aquamarina	KEF55127.1	GT2_Chitin_synth_2(1030-1538)			Capronia semiimmersa	KIW64079.1	GT71(158-394)			Fonsecaea pedrosoi
																				Phialophora europaea	ETN46808.1	GT2_Glyco_tranf_2_3(46-286)																	Exophiala aquamarina	KEF55126.1	GT2_Chitin_synth_2(1216-1723)			Capronia semiimmersa	KIW63747.1	GT71(335-573)			Fonsecaea pedrosoi
																				Phialophora europaea	ETN42258.1	GT2_Glyco_tranf_2_3(67-313)																	Exophiala aquamarina	KEF55164.1	GT2_Chitin_synth_2(181-471)			Capronia semiimmersa	KIW72755.1	GT76(19-456)			Fonsecaea pedrosoi
																				Phialophora europaea	ETN41266.1	GT2_Glyco_trans_2_3(102-369)																	Exophiala aquamarina	KEF63397.1	GT2_Chitin_synth_2(667-1189)			Capronia semiimmersa	KIW71035.1	GT8(11-221)			Fonsecaea pedrosoi
																				Phialophora europaea	ETN40456.1	GT2_Glyco_trans_2_3(365-552)																	Exophiala aquamarina	KEF58369.1	GT2_Glyco_tranf_2_3(136-365)			Capronia semiimmersa	KIW71036.1	GT8(11-221)			Fonsecaea pedrosoi
																				Phialophora europaea	ETN41288.1	GT2_Glyco_trans_2_3(414-597)																	Exophiala aquamarina	KEF58762.1	GT2_Glyco_tranf_2_3(186-397)			Capronia semiimmersa	KIW62583.1	GT8(6-271)			Fonsecaea pedrosoi
																				Phialophora europaea	ETN41351.1	GT2_Glyco_trans_2_3(461-671)																	Exophiala aquamarina	KEF56513.1	GT2_Glyco_tranf_2_3(44-286)			Capronia semiimmersa	KIW71037.1	GT8(7-142)			Fonsecaea pedrosoi
																				Phialophora europaea	ETN38269.1	GT2_Glyco_trans_2_3(519-731)																	Exophiala aquamarina	KEF51613.1	GT2_Glyco_tranf_2_3(56-299)			Capronia semiimmersa	KIW67558.1	GT90(167-399)			Fonsecaea pedrosoi
																				Phialophora europaea	ETN41590.1	GT2_Glyco_trans_2_3(534-739)																	Exophiala aquamarina	KEF53760.1	GT2_Glyco_trans_2_3(105-373)			Capronia semiimmersa	KIW73976.1	GT90(357-629)			Fonsecaea pedrosoi
																				Phialophora europaea	ETN44158.1	GT2_Glycos_transf_2(10-181)																	Exophiala aquamarina	KEF63111.1	GT2_Glyco_trans_2_3(110-322)			Capronia semiimmersa	KIW64755.1	GT90(366-653)			Fonsecaea pedrosoi
																				Phialophora europaea	ETN40434.1	GT2_Glycos_transf_2(114-319)																	Exophiala aquamarina	KEF52306.1	GT2_Glyco_trans_2_3(11-155)			Capronia semiimmersa	KIW65845.1	GT90(674-979)			Fonsecaea pedrosoi
																				Phialophora europaea	ETN45523.1	GT20(101-651)																	Exophiala aquamarina	KEF61503.1	GT2_Glyco_trans_2_3(361-545)			Capronia semiimmersa	KIW66252.1	GT91(83-491)			Fonsecaea pedrosoi
																				Phialophora europaea	ETN46057.1	GT20(10-480)																	Exophiala aquamarina	KEF62579.1	GT2_Glyco_trans_2_3(503-719)								Fonsecaea pedrosoi
																				Phialophora europaea	ETN36528.1	GT20(13-488)																	Exophiala aquamarina	KEF54574.1	GT2_Glycos_transf_2(9-182)								Fonsecaea pedrosoi
																				Phialophora europaea	ETN38358.1	GT20(190-645)																	Exophiala aquamarina	KEF53708.1	GT20(10-477)								Fonsecaea pedrosoi
																				Phialophora europaea	ETN44536.1	GT21(50-362)																	Exophiala aquamarina	KEF62310.1	GT20(105-644)								Fonsecaea pedrosoi
																				Phialophora europaea	ETN37341.1	GT22(15-420)																	Exophiala aquamarina	KEF53851.1	GT20(178-641)								Fonsecaea pedrosoi
																				Phialophora europaea	ETN41197.1	GT22(25-446)																	Exophiala aquamarina	KEF60720.1	GT20(18-487)								Fonsecaea pedrosoi
																				Phialophora europaea	ETN38706.1	GT22(47-536)																	Exophiala aquamarina	KEF58144.1	GT20(6-468)								Fonsecaea pedrosoi
																				Phialophora europaea	ETN40269.1	GT22(5-422)																	Exophiala aquamarina	KEF54576.1	GT21(50-376)								Fonsecaea pedrosoi
																				Phialophora europaea	ETN42534.1	GT24(1184-1431)																	Exophiala aquamarina	KEF60042.1	GT22(13-420)								Fonsecaea pedrosoi
																				Phialophora europaea	ETN44728.1	GT25(4-179)																	Exophiala aquamarina	KEF52592.1	GT22(39-523)								Fonsecaea pedrosoi
																				Phialophora europaea	ETN37288.1	GT25(61-272)																	Exophiala aquamarina	KEF61017.1	GT22(42-465)								Fonsecaea pedrosoi
																				Phialophora europaea	ETN45746.1	GT25(64-284)																	Exophiala aquamarina	KEF60340.1	GT22(5-423)								Fonsecaea pedrosoi
																				Phialophora europaea	ETN38745.1	GT25(72-276)																	Exophiala aquamarina	KEF62333.1	GT24(1189-1436)								Fonsecaea pedrosoi
																				Phialophora europaea	ETN39472.1	GT25(81-319)																	Exophiala aquamarina	KEF51046.1	GT25(6-168)								Fonsecaea pedrosoi
																				Phialophora europaea	ETN44331.1	GT25(90-307)																	Exophiala aquamarina	KEF57743.1	GT25(70-284)								Fonsecaea pedrosoi
																				Phialophora europaea	ETN44624.1	GT3(17-654)																	Exophiala aquamarina	KEF50883.1	GT25(7-194)								Fonsecaea pedrosoi
																				Phialophora europaea	ETN40945.1	GT32(112-191)																	Exophiala aquamarina	KEF54520.1	GT3(17-654)								Fonsecaea pedrosoi
																				Phialophora europaea	ETN40382.1	GT32(76-157)																	Exophiala aquamarina	KEF61089.1	GT31(56-239)								Fonsecaea pedrosoi
																				Phialophora europaea	ETN45810.1	GT32(77-163)																	Exophiala aquamarina	KEF61500.1	GT32(117-196)								Fonsecaea pedrosoi
																				Phialophora europaea	ETN45745.1	GT32(79-162)																	Exophiala aquamarina	KEF57747.1	GT32(73-155)								Fonsecaea pedrosoi
																				Phialophora europaea	ETN41153.1	GT33(34-445)																	Exophiala aquamarina	KEF61679.1	GT32(74-156)								Fonsecaea pedrosoi
																				Phialophora europaea	ETN39909.1	GT34(145-255)																	Exophiala aquamarina	KEF61072.1	GT32(75-161)								Fonsecaea pedrosoi
																				Phialophora europaea	ETN37002.1	GT34(165-442)																	Exophiala aquamarina	KEF57739.1	GT32(89-173)								Fonsecaea pedrosoi
																				Phialophora europaea	ETN43800.1	GT34(67-318)																	Exophiala aquamarina	KEF55918.1	GT32(92-175)								Fonsecaea pedrosoi
																				Phialophora europaea	ETN45744.1	GT34(77-277)																	Exophiala aquamarina	KEF51047.1	GT32(97-174)								Fonsecaea pedrosoi
																				Phialophora europaea	ETN46911.1	GT34(81-266)																	Exophiala aquamarina	KEF60818.1	GT33(31-442)								Fonsecaea pedrosoi
																				Phialophora europaea	ETN37764.1	GT35(163-880)																	Exophiala aquamarina	KEF54303.1	GT34(161-430)								Fonsecaea pedrosoi
																				Phialophora europaea	ETN37139.1	GT39(51-295)																	Exophiala aquamarina	KEF57791.1	GT34(72-323)								Fonsecaea pedrosoi
																				Phialophora europaea	ETN45683.1	GT39(58-303)																	Exophiala aquamarina	KEF51113.1	GT34(9-212)
																				Phialophora europaea	ETN36343.1	GT39(69-307)																	Exophiala aquamarina	KEF57831.1	GT35(162-877)
																				Phialophora europaea	ETN42576.1	GT4(207-352)																	Exophiala aquamarina	KEF51815.1	GT39(55-299)
																				Phialophora europaea	ETN45153.1	GT4(229-395)																	Exophiala aquamarina	KEF58259.1	GT39(59-304)
																				Phialophora europaea	ETN37155.1	GT4(246-400)																	Exophiala aquamarina	KEF63869.1	GT39(69-307)
																				Phialophora europaea	ETN46632.1	GT4(348-505)																	Exophiala aquamarina	KEF56902.1	GT4(211-342)
																				Phialophora europaea	ETN37852.1	GT48(854-1632)																	Exophiala aquamarina	KEF53951.1	GT4(254-424)
																				Phialophora europaea	ETN38225.1	GT50(132-394)																	Exophiala aquamarina	KEF52675.1	GT4(336-494)
																				Phialophora europaea	ETN37445.1	GT57(67-573)																	Exophiala aquamarina	KEF56775.1	GT4(456-624)
																				Phialophora europaea	ETN39706.1	GT57(7-486)																	Exophiala aquamarina	KEF62282.1	GT48(852-1631)
																				Phialophora europaea	ETN45116.1	GT58(24-389)																	Exophiala aquamarina	KEF62219.1	GT50(136-406)
																				Phialophora europaea	ETN42822.1	GT59(34-461)																	Exophiala aquamarina	KEF52184.1	GT57(47-525)
																				Phialophora europaea	ETN42508.1	GT62(100-363)																	Exophiala aquamarina	KEF63311.1	GT57(70-578)
																				Phialophora europaea	ETN42065.1	GT62(102-364)																	Exophiala aquamarina	KEF52902.1	GT58(23-385)
																				Phialophora europaea	ETN39754.1	GT62(115-308)																	Exophiala aquamarina	KEF59790.1	GT59(32-445)
																				Phialophora europaea	ETN44908.1	GT62(265-377)																	Exophiala aquamarina	KEF56959.1	GT62(105-291)
																				Phialophora europaea	ETN43180.1	GT62(82-345)																	Exophiala aquamarina	KEF54095.1	GT62(110-372)
																				Phialophora europaea	ETN37022.1	GT66(26-676)																	Exophiala aquamarina	KEF57853.1	GT62(81-347)
																				Phialophora europaea	ETN43043.1	GT69(151-411)																	Exophiala aquamarina	KEF56354.1	GT62(99-362)
																				Phialophora europaea	ETN42277.1	GT69(64-343)																	Exophiala aquamarina	KEF59472.1	GT66(24-669)
																				Phialophora europaea	ETN39741.1	GT71(129-363)																	Exophiala aquamarina	KEF62719.1	GT69(147-385)
																				Phialophora europaea	ETN42136.1	GT71(141-378)																	Exophiala aquamarina	KEF56242.1	GT69(152-417)
																				Phialophora europaea	ETN41921.1	GT71(314-552)																	Exophiala aquamarina	KEF54141.1	GT69(43-301)
																				Phialophora europaea	ETN36583.1	GT76(22-433)																	Exophiala aquamarina	KEF61207.1	GT71(139-376)
																				Phialophora europaea	ETN43317.1	GT8(11-284)																	Exophiala aquamarina	KEF57466.1	GT71(144-401)
																				Phialophora europaea	ETN40581.1	GT8(12-275)																	Exophiala aquamarina	KEF55532.1	GT71(145-382)
																				Phialophora europaea	ETN38769.1	GT8(68-306)																	Exophiala aquamarina	KEF58938.1	GT71(302-540)
																				Phialophora europaea	ETN40626.1	GT8(8-220)																	Exophiala aquamarina	KEF54071.1	GT71(309-546)
																				Phialophora europaea	ETN40287.1	GT90(156-387)																	Exophiala aquamarina	KEF57550.1	GT76(18-446)
																				Phialophora europaea	ETN46276.1	GT90(187-390)																	Exophiala aquamarina	KEF60566.1	GT8(22-230)
																				Phialophora europaea	ETN44994.1	GT90(281-537)																	Exophiala aquamarina	KEF53650.1	GT8(33-334)
																				Phialophora europaea	ETN45798.1	GT90(316-586)																	Exophiala aquamarina	KEF61316.1	GT8(5-275)
																				Phialophora europaea	ETN39740.1	GT90(347-640)																	Exophiala aquamarina	KEF57508.1	GT8(5-278)
																				Phialophora europaea	ETN45132.1	GT90(371-662)																	Exophiala aquamarina	KEF50895.1	GT90(2-176)
																				Phialophora europaea	ETN38377.1	GT90(594-856)																	Exophiala aquamarina	KEF57903.1	GT90(328-599)
																				Phialophora europaea	ETN36967.1	GT90(673-982)																	Exophiala aquamarina	KEF53461.1	GT90(366-651)
																				Phialophora europaea	ETN36295.1	PL1_7(75-256)																	Exophiala aquamarina	KEF63809.1	GT90(627-939)
																																							Exophiala aquamarina	KEF63134.1	GT91(112-542)
																																							Exophiala aquamarina	KEF52358.1	GT91(16-428)
[truncated: 47 more columns]
