# Supplementary material for: Black fungi and ants: a genomic comparison of species inhabiting carton nests versus domatia
Source: IMA Fungus. 2022 Mar 7;13:4. doi: 10.1186/s43008-022-00091-5 (PMC8900376; doi:10.1186/s43008-022-00091-5)
Supplement: Supplementary file 4 — Additional file 4: Table S4. Specific genes of Cytochrome P450 in ant-associated fungi and other Chaetothyriales fungi. [file 43008_2022_91_MOESM4_ESM.xlsx]

## Sheet: Families
Table S4. Specific genes of Cytochrome P450 in ant-associated fungi and other Chaetothyriales fungi.
Family	Incumbomyces lentus	Incumbomyces delicatus	CBS 135597	CBS 134916	Arthrocladium fulminans	Capronia coronata	E. xenobiotica	C. psammophila	Fonseceae pedrosoi	C. bantiana	E. oligosperma	R. mackenziei	Phialophora attae
Ecology	carton	carton	domatia	domatia	patient	Decorticated wood	oil sludge	polluted soil	patient	patient	patient	patient	ant
CYP5	0	0	0	0	0	0	0	0	1	1	0	1	1
CYP5039	1	1	1	1	1	1	1	1	1	1	1	1	2
CYP504	3	3	1	2	3	3	4	8	6	7	4	6	4
CYP5042	0	0	1	0	0	0	0	1	0	0	0	0	1
CYP5043	0	0	0	0	0	0	3	1	1	1	2	3	1
CYP5044	1	1	0	1	1	1	0	0	0	0	1	0	0
CYP5046	0	0	0	0	0	0	2	5	2	2	1	1	1
CYP5047	0	0	0	0	0	0	3	9	10	0	0	1	0
CYP5048	0	0	0	0	0	0	0	1	0	1	0	0	0
CYP505	2	3	2	4	2	2	5	4	4	3	5	4	5
CYP5050	0	0	0	0	0	0	2	2	0	0	0	0	2
CYP5052	0	0	0	0	0	0	6	5	1	3	1	4	0
CYP5053	0	0	0	0	0	0	3	4	5	4	1	2	2
CYP5054	0	0	0	0	0	1	0	0	0	0	0	0	0
CYP5055	0	0	0	0	0	0	1	1	0	1	0	1	0
CYP5057	0	0	0	0	0	0	0	0	0	0	0	1	0
CYP506	0	0	0	0	0	0	0	1	0	0	0	0	0
CYP5070	0	0	0	0	0	2	1	1	0	1	0	1	0
CYP5076	0	0	0	1	0	0	0	0	0	0	0	0	0
CYP5077	0	0	1	0	0	0	0	0	0	0	0	0	0
CYP5078	0	0	1	0	0	1	3	4	3	3	3	2	1
CYP5080	2	2	2	2	2	3	8	4	6	4	3	8	3
CYP5081	0	0	1	0	0	0	0	0	0	0	0	0	0
CYP5085	0	0	0	0	0	0	0	0	0	0	1	0	0
CYP5093	0	0	0	0	0	1	1	1	1	1	0	1	1
CYP51	2	2	4	2	2	2	3	3	3	3	5	2	3
CYP5104	0	0	0	0	0	0	1	1	0	1	0	0	0
CYP5128	0	0	0	0	0	1	2	1	1	1	1	1	1
CYP5129	0	0	1	0	0	0	0	0	0	0	1	0	0
CYP5169	0	0	0	0	0	0	1	0	0	0	0	0	0
CYP5194	0	0	0	0	0	0	0	0	0	0	0	1	0
CYP5196	1	1	1	1	1	1	1	4	3	3	1	2	1
CYP5199	0	0	0	0	1	0	0	1	1	1	0	0	1
CYP52	3	3	1	2	1	2	4	5	4	3	2	5	3
CYP526	0	0	0	0	0	0	0	0	0	0	2	0	0
CYP5261	1	1	1	1	1	1	1	1	1	1	1	1	1
CYP5268	0	0	0	0	0	1	1	3	4	3	1	1	3
CYP5272	0	0	0	0	0	0	0	0	0	0	0	1	0
CYP5273	0	0	0	1	0	0	0	2	1	1	0	0	0
CYP5282	0	0	1	0	0	0	0	0	0	0	0	0	0
CYP5291	0	0	0	0	0	0	0	0	0	0	0	1	1
CYP5295	0	0	1	0	0	0	0	0	0	0	0	0	0
CYP53	2	2	2	2	2	2	4	2	2	2	3	3	2
CYP530	0	0	0	0	0	1	7	12	8	4	2	1	3
CYP5301	1	1	1	1	1	1	1	1	1	1	1	1	1
CYP5307	0	0	1	0	0	0	0	0	0	0	0	0	0
CYP5308	0	0	0	0	0	1	1	0	0	0	1	0	0
CYP531	0	1	0	0	1	0	0	0	0	0	0	1	0
CYP532	2	2	3	3	2	4	6	5	6	6	6	5	6
CYP534	1	1	1	1	1	1	1	1	1	1	1	1	1
CYP535	1	1	1	1	1	1	1	1	1	1	1	1	1
CYP536	1	1	2	1	1	3	4	5	3	4	2	3	3
CYP537	2	2	2	2	2	2	3	2	3	2	3	3	2
CYP539	1	1	1	1	1	1	1	1	1	1	1	1	1
CYP540	1	1	1	2	1	1	1	3	1	3	1	2	1
CYP541	1	1	1	1	1	1	1	1	1	1	1	1	1
CYP544	1	1	1	1	2	2	2	2	2	2	2	2	2
CYP547	0	0	1	1	0	0	0	0	0	0	2	1	0
CYP548	1	1	1	1	2	2	3	3	1	3	6	3	2
CYP55	1	1	1	1	1	1	1	1	1	1	1	1	1
CYP550	0	0	0	0	0	0	0	0	0	0	0	0	1
CYP552	1	1	1	1	1	1	1	1	1	1	1	1	1
CYP559	1	1	1	1	1	1	1	1	1	1	1	1	1
CYP567	1	1	1	1	1	1	1	1	1	1	1	1	1
CYP57	0	0	0	0	0	0	0	0	0	0	0	1	0
CYP570	0	0	0	0	1	0	1	3	3	2	0	1	0
CYP572	0	0	0	0	0	0	0	1	1	1	0	0	0
CYP573	0	0	0	0	0	0	0	0	0	0	1	1	1
CYP577	2	2	2	2	2	2	2	2	2	2	1	2	1
CYP578	2	2	3	3	2	3	3	3	3	3	3	3	3
CYP584	1	1	1	1	2	2	3	2	2	2	3	4	2
CYP6	0	0	0	0	0	0	0	1	1	1	0	0	0
CYP6001	1	1	0	0	1	1	2	1	1	1	0	1	1
CYP6002	1	1	1	1	1	1	1	1	1	1	1	1	1
CYP6004	0	1	0	0	0	0	1	0	1	0	0	0	1
CYP606	1	1	1	1	1	1	1	1	1	1	1	2	1
CYP608	0	0	0	0	0	0	0	0	0	0	1	0	0
CYP61	1	1	2	1	1	1	2	1	1	1	1	1	1
CYP613	0	0	1	0	0	0	0	0	0	0	1	1	0
CYP617	1	1	2	1	1	1	1	2	1	1	1	1	2
CYP619	0	0	0	0	1	0	3	6	2	6	5	2	3
CYP62	1	1	2	1	1	2	1	1	1	1	1	1	1
CYP620	0	0	1	0	1	0	2	1	1	1	0	1	1
CYP621	0	0	0	0	0	1	0	0	0	0	1	0	0
CYP624	0	0	0	0	0	0	0	0	0	0	0	0	1
CYP628	1	1	2	2	1	1	1	2	2	2	1	1	1
CYP630	5	5	5	5	5	5	9	7	6	8	5	6	5
CYP631	0	0	1	0	0	0	0	0	0	0	0	0	0
CYP632	0	0	0	0	0	0	0	1	0	0	0	0	0
CYP643	1	1	1	1	1	1	1	2	1	1	1	1	1
CYP645	0	0	0	0	0	0	0	0	0	0	1	0	0
CYP65	2	2	3	3	3	3	3	6	7	4	7	5	7
CYP670	0	0	0	0	0	0	0	2	0	1	0	0	0
CYP671	0	0	0	0	0	0	0	1	1	1	0	0	0
CYP673	0	0	0	0	0	0	0	3	1	3	1	2	0
CYP674	1	1	1	1	1	2	1	2	2	2	1	1	2
CYP675	0	0	0	1	0	0	1	1	2	1	1	1	1
CYP677	1	1	1	3	1	1	1	2	2	2	1	1	1
CYP682	1	2	1	1	2	3	5	6	2	5	2	9	5
CYP683	0	0	0	0	0	0	0	0	0	0	0	0	2
CYP684	0	0	0	0	0	0	0	0	0	0	0	0	1
CYP687	0	0	0	0	0	0	0	0	0	0	0	0	1
Tatol	58	62	74	68	66	81	142	178	142	139	116	135	116
New_family_1	1	1	1	1	1	1	1	1	1	1	1	1	1
New_family_10	0	0	1	0	0	0	0	0	0	0	0	0	0
New_family_11	0	0	1	0	0	0	1	0	0	0	6	0	0
New_family_12	0	0	1	0	0	0	0	0	0	0	0	0	0
New_family_13	0	0	0	1	1	0	0	1	0	1	1	1	0
New_family_14	0	0	0	0	0	0	0	1	0	0	0	0	0
New_family_15	0	0	0	0	0	0	0	1	1	1	0	0	0
New_family_16	0	0	0	0	0	0	0	1	1	0	0	0	0
New_family_17	0	0	0	0	0	0	0	1	0	0	0	0	0
New_family_18	0	0	0	0	0	0	0	1	0	0	0	0	0
New_family_19	0	0	0	0	0	0	0	1	0	1	0	0	0
New_family_2	1	1	1	1	1	1	1	1	1	1	1	1	1
New_family_20	0	0	0	0	0	0	0	0	0	1	0	0	0
New_family_21	0	0	0	0	0	0	0	0	0	1	0	0	0
New_family_22	0	0	0	0	0	0	0	0	0	1	0	0	0
New_family_23	0	0	0	0	0	0	1	1	1	1	0	1	0
New_family_24	0	0	0	0	0	0	1	0	0	0	0	0	0
New_family_25	0	0	0	0	0	0	1	0	0	0	0	1	0
New_family_26	0	0	0	0	0	0	1	0	0	0	0	0	0
New_family_27	0	0	0	0	0	0	1	0	0	0	0	0	0
New_family_28	0	0	0	0	0	0	1	0	0	0	0	0	0
New_family_29	0	0	0	0	0	1	1	1	0	1	0	1	0
New_family_3	1	1	1	1	1	1	1	1	1	1	1	1	1
New_family_30	0	0	0	0	0	0	1	0	0	0	1	0	0
New_family_31	0	0	0	0	0	0	1	0	0	0	0	0	0
New_family_32	0	0	0	0	0	0	0	0	0	0	2	0	0
New_family_33	0	0	0	0	0	0	0	1	0	0	1	0	0
New_family_34	0	0	0	0	0	0	0	0	0	0	1	0	0
New_family_35	0	0	0	0	0	0	0	0	0	0	1	0	0
New_family_36	0	0	0	0	0	0	1	0	0	0	1	0	0
New_family_37	0	0	0	0	0	0	0	0	0	0	1	0	1
New_family_38	0	0	0	0	0	0	1	0	0	0	0	1	0
New_family_39	0	0	0	0	0	0	0	0	0	0	0	1	0
New_family_4	1	1	1	1	1	1	1	1	1	1	1	1	1
New_family_40	0	0	0	0	0	0	0	0	0	0	0	1	0
New_family_41	0	0	0	0	0	0	0	0	0	0	0	1	0
New_family_42	0	0	0	0	0	0	0	0	0	0	0	1	0
New_family_43	0	0	0	0	0	0	0	0	0	0	0	1	0
New_family_44	0	0	0	0	0	0	0	0	0	0	0	1	0
New_family_45	0	0	0	0	0	0	0	0	0	0	0	2	0
New_family_46	0	0	0	0	0	0	0	0	0	0	0	1	0
New_family_47	0	0	0	0	0	0	0	0	0	0	0	1	0
New_family_48	0	0	0	0	0	0	0	0	0	0	0	1	0
New_family_49	0	0	0	0	0	0	0	0	0	0	0	1	0
New_family_5	1	1	1	1	1	1	1	1	1	1	1	1	1
New_family_50	0	0	0	0	0	0	0	0	0	0	0	0	1
New_family_51	0	0	0	0	0	0	0	0	0	0	0	0	1
New_family_52	0	0	0	0	0	0	0	0	0	0	0	0	1
New_family_6	0	0	0	0	0	1	1	1	1	1	0	1	0
New_family_7	0	0	0	0	0	1	0	1	1	1	0	1	0
New_family_8	0	0	0	0	0	1	0	1	1	1	0	1	0
New_family_9	0	0	1	0	0	0	0	0	0	0	0	0	0
Total	5	5	9	6	6	9	18	18	11	16	20	25	9

## Sheet: Subfamily
Subfamily	Capronia coronata	E. xenobiotica	C. psammophila	Fonseceae pedrosoi	C. bantiana	E. oligosperma	R. mackenziei	a_fulminans	Phialophora attae	CBS 135597	CBS 134916	958_prot	D47_prot
	Decorticated wood	oil sludge	polluted soil	patient	patient	patient	patient	patient	ant	domatia	domatia	carton	carton
CYP5039A	1	1	1	1	1	1	1	1	2	1	1	1	1
CYP5043B	0	2	1	1	1	1	1	0	0	0	0	0	0
CYP5043C	0	0	0	0	0	0	1	0	0	0	0	0	0
CYP5044A	1	0	0	0	0	1	0	1	0	0	1	1	1
CYP5046A	0	0	1	0	1	0	0	0	0	0	0	0	0
CYP5047A	0	0	2	3	0	0	0	0	0	0	0	0	0
CYP504A	1	1	1	1	1	1	1	1	1	0	1	1	1
CYP504A1	0	1	2	1	2	0	1	0	0	0	0	0	0
CYP504B	1	1	2	2	2	1	2	1	1	1	1	1	1
CYP504E	1	1	1	1	1	1	1	1	1	0	0	1	1
CYP5052C	0	1	3	0	1	0	1	0	0	0	0	0	0
CYP5053A	0	2	3	1	3	0	1	0	1	0	0	0	0
CYP5053C	0	1	1	1	1	0	1	0	1	0	0	0	0
CYP5054A	1	0	0	0	0	0	0	0	0	0	0	0	0
CYP5055A	0	1	1	0	1	0	1	0	0	0	0	0	0
CYP506A	0	0	1	0	0	0	0	0	0	0	0	0	0
CYP5077B	0	0	0	0	0	0	0	0	0	1	0	0	0
CYP5078A	1	2	1	1	1	2	1	0	0	1	0	0	0
CYP5080B	1	2	1	1	1	1	1	0	0	0	0	0	0
CYP5081A	0	0	0	0	0	0	0	0	0	1	0	0	0
CYP5085B	0	0	0	0	0	1	0	0	0	0	0	0	0
CYP5093A	1	1	1	1	1	0	1	0	1	0	0	0	0
CYP5129A	0	0	0	0	0	0	0	0	0	1	0	0	0
CYP5199A	0	0	1	1	1	0	0	1	1	0	0	0	0
CYP51F	1	2	2	2	2	4	1	1	2	3	1	1	1
CYP5268A	0	1	2	1	2	1	1	0	0	0	0	0	0
CYP5272A	0	0	0	0	0	0	1	0	0	0	0	0	0
CYP5273A	0	0	2	1	1	0	0	0	0	0	1	0	0
CYP5282B	0	0	0	0	0	0	0	0	0	1	0	0	0
CYP5295A	0	0	0	0	0	0	0	0	0	1	0	0	0
CYP52J	0	0	1	1	0	0	0	0	0	0	0	0	0
CYP530A	1	5	5	3	1	2	1	0	2	0	0	0	0
CYP532H	1	1	1	1	1	1	1	0	0	0	0	0	0
CYP535D	1	1	1	1	1	1	1	1	1	1	1	1	1
CYP536A	1	1	1	1	1	0	1	0	1	0	0	0	0
CYP53A	1	1	1	1	1	1	1	1	1	1	1	1	1
CYP53A1	1	1	1	1	1	1	1	1	1	1	1	1	1
CYP540A	0	0	1	0	1	0	0	0	0	0	0	0	0
CYP540B1	1	1	2	1	2	1	1	1	1	1	1	1	1
CYP541A	1	1	1	1	1	1	1	1	1	1	1	1	1
CYP548U	0	0	0	0	0	4	1	0	0	0	0	0	0
CYP55A1	1	1	1	1	1	1	1	1	1	1	1	1	1
CYP570J	0	1	1	1	0	0	0	0	0	0	0	0	0
CYP572A	0	0	1	1	1	0	0	0	0	0	0	0	0
CYP573A1	0	0	0	0	0	1	1	0	1	0	0	0	0
CYP578D	1	1	1	1	1	1	1	1	1	1	1	1	1
CYP57A	0	0	0	0	0	0	1	0	0	0	0	0	0
CYP584E	0	1	0	0	0	1	2	1	0	0	0	0	0
CYP6001C1	1	2	1	1	1	0	1	1	1	0	0	1	1
CYP6004A	0	1	0	1	0	0	0	0	1	0	0	0	1
CYP606C	0	0	0	0	0	0	1	0	0	0	0	0	0
CYP608A	0	0	0	0	0	1	0	0	0	0	0	0	0
CYP619A	0	0	0	0	0	0	0	0	1	0	0	0	0
CYP619B	0	1	2	1	2	1	1	1	1	0	0	0	0
CYP61A	1	2	1	1	1	1	1	1	1	2	1	1	1
CYP620B	0	0	0	0	0	0	0	0	0	1	0	0	0
CYP620E	0	1	0	0	0	0	1	1	0	0	0	0	0
CYP628C	1	1	1	1	1	1	1	1	1	1	1	1	1
CYP630A	1	1	1	1	1	1	1	1	1	1	1	1	1
CYP630B	1	2	3	2	3	1	2	1	1	1	1	1	1
CYP630B1	1	1	1	1	1	1	1	1	1	1	1	1	1
CYP65BB	0	0	0	1	0	1	0	1	1	0	0	0	0
CYP670A	0	0	2	0	1	0	0	0	0	0	0	0	0
CYP673B	0	0	1	0	1	0	1	0	0	0	0	0	0
CYP673C	0	0	1	0	0	0	1	0	0	0	0	0	0
CYP674A	1	1	1	1	1	1	1	1	1	1	1	1	1
CYP677A	1	1	1	1	1	1	1	1	1	1	1	1	1
CYP682A	1	1	3	2	3	1	2	1	0	0	0	0	1
CYP682D	0	1	1	0	1	0	0	0	1	0	0	0	0
CYP682H	0	0	1	0	1	0	1	0	1	0	0	0	0
CYP682N	0	0	0	0	0	0	1	0	0	0	0	0	0
CYP687A	0	0	0	0	0	0	0	0	1	0	0	0	0
Total	29	33	44	49	35	28	35	20	26	27	19	15	17
New_subf_100_CYP532	0	1	1	1	1	1	0	0	1	0	0	0	0
New_subf_101_CYP677	0	0	0	0	0	0	0	0	0	0	1	0	0
New_subf_102_CYP505	0	0	1	0	0	0	0	0	0	0	0	0	0
New_subf_103_New_family_15	0	0	1	1	1	0	0	0	0	0	0	0	0
New_subf_104_CYP534	1	1	1	1	1	1	1	1	1	1	1	1	1
New_subf_105_CYP5048	0	0	1	0	1	0	0	0	0	0	0	0	0
New_subf_106_CYP5046	0	0	2	1	0	0	0	0	0	0	0	0	0
New_subf_107_CYP65	0	0	1	0	0	0	0	0	0	0	0	0	0
New_subf_108_CYP673	0	0	1	1	1	1	0	0	0	0	0	0	0
New_subf_109_CYP5047	0	0	1	0	0	0	0	0	0	0	0	0	0
New_subf_10_CYP5080	1	1	1	1	1	1	1	1	1	1	1	1	1
New_subf_110_CYP5078	0	0	1	0	0	0	0	0	0	0	0	0	0
New_subf_111_CYP5052	0	0	1	0	0	0	0	0	0	0	0	0	0
New_subf_112_CYP5128	1	1	1	1	1	1	1	0	0	0	0	0	0
New_subf_113_CYP5268	0	0	1	1	1	0	0	0	0	0	0	0	0
New_subf_114_CYP632	0	0	1	0	0	0	0	0	0	0	0	0	0
New_subf_115_CYP643	0	0	1	0	0	0	0	0	0	0	0	0	0
New_subf_116_CYP548	0	0	1	0	1	0	0	0	0	0	0	0	0
New_subf_117_New_family_16	0	0	1	1	0	0	0	0	0	0	0	0	0
New_subf_118_CYP5042	0	0	1	0	0	0	0	0	0	0	0	0	0
New_subf_119_CYP65	0	0	1	0	1	0	0	0	0	0	0	0	0
New_subf_11_New_family_2	1	1	1	1	1	1	1	1	1	1	1	1	1
New_subf_120_New_family_17	0	0	1	0	0	0	0	0	0	0	0	0	0
New_subf_121_New_family_18	0	0	1	0	0	0	0	0	0	0	0	0	0
New_subf_122_CYP548	0	0	1	0	1	0	0	0	0	0	0	0	0
New_subf_123_New_family_19	0	0	1	0	1	0	0	0	0	0	0	0	0
New_subf_124_CYP530	0	0	2	0	1	0	0	0	0	0	0	0	0
New_subf_125_CYP65	0	0	1	0	0	2	0	0	0	0	0	0	0
New_subf_126_CYP65	0	0	1	0	0	0	0	0	0	0	0	0	0
New_subf_127_CYP536	0	1	1	0	1	0	0	0	0	0	0	0	0
New_subf_128_CYP5196	0	0	2	1	1	0	0	0	0	0	0	0	0
New_subf_129_CYP570	0	0	1	0	1	0	1	0	0	0	0	0	0
New_subf_12_CYP65	1	1	1	1	1	1	1	1	1	1	1	1	1
New_subf_130_CYP5050	0	0	1	0	0	0	0	0	0	0	0	0	0
New_subf_131_CYP5046	0	0	1	0	0	0	0	0	0	0	0	0	0
New_subf_132_CYP5047	0	0	1	0	0	0	0	0	0	0	0	0	0
New_subf_133_New_family_20	0	0	0	0	1	0	0	0	0	0	0	0	0
New_subf_134_CYP628	0	0	1	1	1	0	0	0	0	0	0	0	0
New_subf_135_CYP675	0	0	1	0	1	1	0	0	0	0	0	0	0
New_subf_136_CYP619	0	1	2	0	2	0	1	0	0	0	0	0	0
New_subf_137_CYP578	1	1	1	1	1	1	1	0	1	1	1	0	0
New_subf_138_CYP673	0	0	0	0	1	0	0	0	0	0	0	0	0
New_subf_139_CYP65	0	0	0	0	1	0	0	0	0	0	0	0	0
New_subf_13_CYP548	1	1	1	1	1	1	1	1	1	1	1	1	1
New_subf_140_CYP5078	0	0	1	1	1	0	0	0	0	0	0	0	0
New_subf_141_CYP5080	0	1	1	1	1	0	2	0	0	0	0	0	0
New_subf_142_New_family_21	0	0	0	0	1	0	0	0	0	0	0	0	0
New_subf_143_CYP532	0	1	1	1	1	1	1	0	1	0	0	0	0
New_subf_144_CYP630	0	0	0	0	1	0	0	0	0	0	0	0	0
New_subf_145_CYP584	1	1	1	1	1	1	1	0	1	0	0	0	0
New_subf_146_New_family_22	0	0	0	0	1	0	0	0	0	0	0	0	0
New_subf_147_CYP530	0	1	0	0	1	0	0	0	0	0	0	0	0
New_subf_148_CYP5	0	0	0	0	1	0	0	0	0	0	0	0	0
New_subf_149_CYP5104	0	1	1	0	1	0	0	0	0	0	0	0	0
New_subf_14_CYP532	1	1	1	1	1	1	1	1	1	1	1	1	1
New_subf_150_CYP5128	0	1	0	0	0	0	0	0	0	0	0	0	0
New_subf_151_New_family_23	0	1	1	1	1	0	1	0	0	0	0	0	0
New_subf_152_CYP630	0	1	0	0	0	0	0	0	0	0	0	0	0
New_subf_153_CYP630	0	1	0	0	0	0	0	0	0	0	0	0	0
New_subf_154_CYP5052	0	1	0	1	1	0	0	0	0	0	0	0	0
New_subf_155_CYP5080	0	2	0	0	0	0	0	0	0	0	0	0	0
New_subf_156_New_family_24	0	1	0	0	0	0	0	0	0	0	0	0	0
New_subf_157_New_family_25	0	1	0	0	0	0	1	0	0	0	0	0	0
New_subf_158_CYP5052	0	1	0	0	0	0	1	0	0	0	0	0	0
New_subf_159_New_family_26	0	1	0	0	0	0	0	0	0	0	0	0	0
New_subf_15_CYP62	1	1	1	1	1	1	1	1	1	1	1	1	1
New_subf_160_CYP620	0	1	0	0	0	0	0	0	0	0	0	0	0
New_subf_161_CYP682	0	1	1	0	0	0	1	0	1	0	0	0	0
New_subf_162_CYP5078	0	1	1	1	1	1	1	0	0	0	0	0	0
New_subf_163_CYP5308	0	1	0	0	0	0	0	0	0	0	0	0	0
New_subf_164_CYP548	0	1	0	0	0	0	0	0	0	0	0	0	0
New_subf_165_CYP53	0	2	0	0	0	1	1	0	0	0	0	0	0
New_subf_166_CYP52	0	1	0	0	0	0	0	0	0	0	0	0	0
New_subf_167_New_family_27	0	1	0	0	0	0	0	0	0	0	0	0	0
New_subf_168_CYP5047	0	2	3	3	0	0	0	0	0	0	0	0	0
New_subf_169_CYP5080	0	1	0	0	0	0	0	0	0	0	0	0	0
New_subf_16_CYP577	1	1	1	1	1	1	1	1	1	1	1	1	1
New_subf_170_CYP5070	2	1	1	0	1	0	1	0	0	0	0	0	0
New_subf_171_New_family_28	0	1	0	0	0	0	0	0	0	0	0	0	0
New_subf_172_New_family_29	1	1	1	0	1	0	1	0	0	0	0	0	0
New_subf_173_CYP5169	0	1	0	0	0	0	0	0	0	0	0	0	0
New_subf_174_CYP630	0	1	0	0	0	0	0	0	0	0	0	0	0
New_subf_175_CYP5043	0	1	0	0	0	0	0	0	0	0	0	0	0
New_subf_176_New_family_30	0	1	0	0	0	1	0	0	0	0	0	0	0
New_subf_177_New_family_31	0	1	0	0	0	0	0	0	0	0	0	0	0
New_subf_178_CYP505	0	1	0	1	0	1	0	0	0	0	0	0	1
New_subf_179_CYP5052	0	2	1	0	1	0	0	0	0	0	0	0	0
New_subf_17_CYP52	1	1	1	1	1	1	1	1	1	1	1	1	1
New_subf_180_CYP5052	0	1	0	0	0	1	0	0	0	0	0	0	0
New_subf_181_CYP577	1	1	1	1	1	0	1	1	0	0	0	1	1
New_subf_182_CYP530	0	1	0	0	0	0	0	0	0	0	0	0	0
New_subf_183_New_family_32	0	0	0	0	0	2	0	0	0	0	0	0	0
New_subf_184_CYP619	0	0	0	0	0	1	0	0	0	0	0	0	0
New_subf_185_New_family_33	0	0	1	0	0	1	0	0	0	0	0	0	0
New_subf_186_CYP505	0	1	1	1	1	2	1	0	0	0	2	0	0
New_subf_187_CYP532	0	0	0	0	0	1	1	0	0	0	0	0	0
New_subf_188_New_family_34	0	0	0	0	0	1	0	0	0	0	0	0	0
New_subf_189_New_family_35	0	0	0	0	0	1	0	0	0	0	0	0	0
New_subf_18_CYP5196	1	1	1	1	1	1	1	1	1	1	1	1	1
New_subf_190_CYP619	0	0	0	0	0	1	0	0	0	0	0	0	0
New_subf_191_CYP5053	0	0	0	0	0	1	0	0	0	0	0	0	0
New_subf_192_CYP5043	0	0	0	0	0	1	0	0	0	0	0	0	0
New_subf_193_CYP526	0	0	0	0	0	2	0	0	0	0	0	0	0
New_subf_194_New_family_36	0	1	0	0	0	1	0	0	0	0	0	0	0
New_subf_195_New_family_37	0	0	0	0	0	1	0	0	1	0	0	0	0
New_subf_196_CYP5308	0	0	0	0	0	1	0	0	0	0	0	0	0
New_subf_197_CYP548	0	1	0	0	0	1	1	1	0	0	0	0	0
New_subf_198_CYP5129	0	0	0	0	0	1	0	0	0	0	0	0	0
New_subf_199_CYP547	0	0	0	0	0	2	0	0	0	0	0	0	0
New_subf_19_CYP5261	1	1	1	1	1	1	1	1	1	1	1	1	1
New_subf_1_CYP5301	1	1	1	1	1	1	1	1	1	1	1	1	1
New_subf_200_CYP645	0	0	0	0	0	1	0	0	0	0	0	0	0
New_subf_201_CYP65	0	0	0	0	0	0	1	0	0	0	0	0	0
New_subf_202_CYP65	0	0	0	0	0	2	0	0	0	0	0	0	0
New_subf_203_CYP5052	0	0	0	0	0	0	1	0	0	0	0	0	0
New_subf_204_CYP5194	0	0	0	0	0	0	1	0	0	0	0	0	0
New_subf_205_CYP504	0	0	2	1	1	1	1	0	0	0	0	0	0
New_subf_206_New_family_38	0	1	0	0	0	0	1	0	0	0	0	0	0
New_subf_207_CYP5080	0	0	0	0	0	0	1	0	0	0	0	0	0
New_subf_208_New_family_39	0	0	0	0	0	0	1	0	0	0	0	0	0
New_subf_209_New_family_40	0	0	0	0	0	0	1	0	0	0	0	0	0
New_subf_20_CYP559	1	1	1	1	1	1	1	1	1	1	1	1	1
New_subf_210_CYP547	0	0	0	0	0	0	1	0	0	0	0	0	0
New_subf_211_New_family_41	0	0	0	0	0	0	1	0	0	0	0	0	0
New_subf_212_New_family_42	0	0	0	0	0	0	1	0	0	0	0	0	0
New_subf_213_CYP52	0	0	0	0	0	0	1	0	0	0	0	0	0
New_subf_214_CYP52	0	0	0	0	0	0	1	0	0	0	0	0	0
New_subf_215_CYP531	0	0	0	0	0	0	1	1	0	0	0	0	1
New_subf_216_CYP5057	0	0	0	0	0	0	1	0	0	0	0	0	0
New_subf_217_CYP544	1	1	1	1	1	1	1	1	1	0	0	0	0
New_subf_218_CYP52	0	0	0	0	0	0	1	0	0	0	0	0	0
New_subf_219_CYP5080	0	0	0	0	0	0	1	0	0	0	0	0	0
New_subf_21_CYP536	1	1	1	1	1	1	1	1	1	1	1	1	1
New_subf_220_CYP675	0	1	0	0	0	0	1	0	0	0	0	0	0
New_subf_221_New_family_43	0	0	0	0	0	0	1	0	0	0	0	0	0
New_subf_222_New_family_44	0	0	0	0	0	0	1	0	0	0	0	0	0
New_subf_223_New_family_45	0	0	0	0	0	0	2	0	0	0	0	0	0
New_subf_224_New_family_46	0	0	0	0	0	0	1	0	0	0	0	0	0
New_subf_225_CYP5052	0	0	0	0	0	0	1	0	0	0	0	0	0
New_subf_226_CYP5047	0	0	0	0	0	0	1	0	0	0	0	0	0
New_subf_227_New_family_47	0	0	0	0	0	0	1	0	0	0	0	0	0
New_subf_228_New_family_48	0	0	0	0	0	0	1	0	0	0	0	0	0
New_subf_229_CYP5043	0	0	0	0	0	0	1	0	0	0	0	0	0
New_subf_22_CYP643	1	1	1	1	1	1	1	1	1	1	1	1	1
New_subf_230_CYP540	0	0	0	0	0	0	1	0	0	0	1	0	0
New_subf_231_New_family_49	0	0	0	0	0	0	1	0	0	0	0	0	0
New_subf_232_CYP613	0	0	0	0	0	0	1	0	0	0	0	0	0
New_subf_233_CYP5291	0	0	0	0	0	0	1	0	0	0	0	0	0
New_subf_234_CYP52	0	0	0	0	0	0	1	0	0	0	0	1	1
New_subf_235_CYP550	0	0	0	0	0	0	0	0	1	0	0	0	0
New_subf_236_CYP624	0	0	0	0	0	0	0	0	1	0	0	0	0
New_subf_237_CYP505	0	1	0	0	0	0	1	0	2	0	0	0	0
New_subf_238_CYP683	0	0	0	0	0	0	0	0	1	0	0	0	0
New_subf_239_CYP504	0	0	0	0	0	0	0	0	1	0	0	0	0
New_subf_23_New_family_3	1	1	1	1	1	1	1	1	1	1	1	1	1
New_subf_240_CYP684	0	0	0	0	0	0	0	0	1	0	0	0	0
New_subf_241_CYP683	0	0	0	0	0	0	0	0	1	0	0	0	0
New_subf_242_CYP548	0	0	0	0	0	0	0	0	1	0	0	0	0
New_subf_243_CYP65	0	0	0	0	0	0	0	0	1	0	0	0	0
New_subf_244_CYP532	0	0	0	0	0	0	0	0	1	0	0	0	0
New_subf_245_CYP505	0	0	0	0	0	0	0	0	1	0	0	0	0
New_subf_246_New_family_50	0	0	0	0	0	0	0	0	1	0	0	0	0
New_subf_247_CYP675	0	0	0	1	0	0	0	0	1	0	0	0	0
New_subf_248_CYP5268	0	0	0	0	0	0	0	0	1	0	0	0	0
New_subf_249_CYP65	0	0	0	0	0	0	0	0	1	0	0	0	0
New_subf_24_CYP617	1	1	1	1	1	1	1	1	1	1	1	1	1
New_subf_250_CYP5050	0	2	1	0	0	0	0	0	2	0	0	0	0
New_subf_251_New_family_51	0	0	0	0	0	0	0	0	1	0	0	0	0
New_subf_252_New_family_52	0	0	0	0	0	0	0	0	1	0	0	0	0
New_subf_253_CYP5078	0	0	0	0	0	0	0	0	1	0	0	0	0
New_subf_254_CYP532	0	0	0	0	0	0	0	0	1	0	0	0	0
New_subf_255_CYP65	1	1	0	0	0	0	0	0	2	0	0	0	0
New_subf_256_CYP5	0	0	0	0	0	0	1	0	1	0	0	0	0
New_subf_257_CYP5128	0	0	0	0	0	0	0	0	1	0	0	0	0
New_subf_258_CYP5043	0	0	0	0	0	0	0	0	1	0	0	0	0
New_subf_259_CYP5291	0	0	0	0	0	0	0	0	1	0	0	0	0
New_subf_25_CYP567	1	1	1	1	1	1	1	1	1	1	1	1	1
New_subf_260_CYP5080	0	0	0	0	0	0	0	0	1	0	0	0	0
New_subf_261_CYP5268	0	0	0	0	0	0	0	0	1	0	0	0	0
New_subf_262_CYP620	0	0	0	0	0	0	0	0	1	0	0	0	0
New_subf_263_CYP52	0	0	0	0	0	0	0	0	2	0	0	0	0
New_subf_264_CYP530	0	0	1	1	1	0	0	0	1	0	0	0	0
New_subf_265_CYP5268	0	0	0	0	0	0	0	0	1	0	0	0	0
New_subf_266_CYP5042	0	0	0	0	0	0	0	0	1	0	0	0	0
New_subf_267_CYP617	0	0	1	0	0	0	0	0	1	1	0	0	0
New_subf_26_New_family_4	1	1	1	1	1	1	1	1	1	1	1	1	1
New_subf_27_CYP532	1	1	1	1	1	1	1	1	1	1	1	1	1
New_subf_28_CYP584	1	1	1	1	1	1	1	1	1	1	1	1	1
New_subf_29_CYP552	1	1	1	1	1	1	1	1	1	1	1	1	1
New_subf_2_CYP65	1	1	1	1	1	1	1	1	1	1	1	1	1
New_subf_30_CYP630	1	1	1	1	1	1	1	1	1	1	1	1	1
New_subf_31_CYP578	1	1	1	1	1	1	1	1	1	1	1	1	1
New_subf_32_CYP51	1	1	1	1	1	1	1	1	1	1	1	1	1
New_subf_33_CYP544	1	1	1	1	1	1	1	1	1	1	1	1	1
New_subf_34_CYP537	1	1	1	1	1	1	1	1	1	1	1	1	1
New_subf_35_CYP532	1	1	0	1	1	0	0	0	0	0	0	0	0
New_subf_36_CYP682	1	0	0	0	0	0	1	0	0	0	0	0	0
New_subf_37_New_family_5	1	1	1	1	1	1	1	1	1	1	1	1	1
New_subf_38_CYP682	1	2	0	0	0	1	0	1	0	0	0	1	1
New_subf_39_CYP548	1	0	0	0	0	0	0	0	0	0	0	0	0
New_subf_3_CYP537	1	1	1	1	1	1	1	1	1	1	1	1	1
New_subf_40_CYP62	1	0	0	0	0	0	0	0	0	0	0	0	0
New_subf_41_CYP674	1	0	1	1	1	0	0	0	1	0	0	0	0
New_subf_42_CYP5308	1	0	0	0	0	0	0	0	0	0	0	0	0
New_subf_43_CYP621	1	0	0	0	0	1	0	0	0	0	0	0	0
New_subf_44_CYP6002	1	1	1	1	1	1	1	1	1	1	1	1	1
New_subf_45_New_family_6	1	1	1	1	1	0	1	0	0	0	0	0	0
New_subf_46_CYP5268	1	0	0	2	0	0	0	0	0	0	0	0	0
New_subf_47_CYP671	0	0	1	1	1	0	0	0	0	0	0	0	0
New_subf_48_CYP5196	0	0	1	1	1	0	1	0	0	0	0	0	0
New_subf_49_CYP5047	0	0	0	2	0	0	0	0	0	0	0	0	0
New_subf_4_CYP5080	1	1	1	1	1	1	1	1	1	1	1	1	1
New_subf_50_CYP52	0	1	1	1	1	0	0	0	0	0	1	0	0
New_subf_51_CYP65	0	0	0	2	0	0	2	0	0	0	0	0	0
New_subf_52_New_family_7	1	0	1	1	1	0	1	0	0	0	0	0	0
New_subf_53_New_family_8	1	0	1	1	1	0	1	0	0	0	0	0	0
New_subf_54_CYP65	0	0	0	1	0	0	0	0	0	0	0	0	0
New_subf_55_CYP619	0	0	0	1	0	0	0	0	0	0	0	0	0
New_subf_56_CYP5047	0	1	2	1	0	0	0	0	0	0	0	0	0
New_subf_57_CYP5046	0	2	1	1	1	1	1	0	1	0	0	0	0
New_subf_58_CYP5053	0	0	0	1	0	0	0	0	0	0	0	0	0
New_subf_59_CYP570	0	0	0	1	0	0	0	1	0	0	0	0	0
New_subf_5_CYP630	1	1	1	1	1	1	1	1	1	1	1	1	1
New_subf_60_CYP65	0	0	0	1	0	0	0	0	0	0	0	0	0
New_subf_61_CYP536	1	1	1	1	1	0	1	0	1	0	0	0	0
New_subf_62_CYP5080	0	0	0	1	0	0	0	0	0	0	0	0	0
New_subf_63_CYP570	0	0	1	1	1	0	0	0	0	0	0	0	0
New_subf_64_CYP5047	0	0	0	1	0	0	0	0	0	0	0	0	0
New_subf_65_CYP677	0	0	1	1	1	0	0	0	0	0	0	0	0
New_subf_66_CYP5053	0	0	0	1	0	0	0	0	0	0	0	0	0
New_subf_67_CYP5	0	0	0	1	0	0	0	0	0	0	0	0	0
New_subf_68_CYP5080	0	0	0	1	0	0	1	0	0	0	0	0	0
New_subf_69_CYP5053	0	0	0	1	0	0	0	0	0	0	0	0	0
New_subf_6_CYP505	1	1	1	1	1	1	1	1	1	1	1	1	1
New_subf_70_CYP6	0	0	1	1	1	0	0	0	0	0	0	0	0
New_subf_71_CYP620	0	0	1	1	1	0	0	0	0	0	0	0	0
New_subf_72_CYP537	0	1	0	1	0	1	1	0	0	0	0	0	0
New_subf_73_CYP52	1	1	2	1	1	1	0	0	0	0	0	1	1
New_subf_74_CYP675	0	0	0	1	0	0	0	0	0	0	1	0	0
New_subf_75_CYP62	0	0	0	0	0	0	0	0	0	1	0	0	0
New_subf_76_CYP536	0	0	1	0	0	1	0	0	0	1	0	0	0
New_subf_77_New_family_9	0	0	0	0	0	0	0	0	0	1	0	0	0
New_subf_78_CYP65	0	0	0	0	0	0	0	0	0	1	1	0	0
New_subf_79_CYP547	0	0	0	0	0	0	0	0	0	1	1	0	0
New_subf_7_CYP606	1	1	1	1	1	1	1	1	1	1	1	1	1
New_subf_80_CYP5042	0	0	0	0	0	0	0	0	0	1	0	0	0
New_subf_81_CYP577	0	0	0	0	0	0	0	0	0	1	1	0	0
New_subf_82_New_family_10	0	0	0	0	0	0	0	0	0	1	0	0	0
New_subf_83_CYP613	0	0	0	0	0	1	0	0	0	1	0	0	0
New_subf_84_CYP5307	0	0	0	0	0	0	0	0	0	1	0	0	0
New_subf_85_New_family_11	0	1	0	0	0	6	0	0	0	1	0	0	0
New_subf_86_New_family_12	0	0	0	0	0	0	0	0	0	1	0	0	0
New_subf_87_CYP631	0	0	0	0	0	0	0	0	0	1	0	0	0
New_subf_88_CYP5076	0	0	0	0	0	0	0	0	0	0	1	0	0
New_subf_89_CYP532	0	0	0	0	0	0	0	0	0	1	1	0	0
New_subf_8_CYP505	1	1	1	1	1	1	1	1	1	1	1	1	1
New_subf_90_CYP628	0	0	0	0	0	0	0	0	0	1	1	0	0
New_subf_91_CYP539	1	1	1	1	1	1	1	1	1	1	1	1	1
New_subf_92_CYP682	0	0	0	0	0	0	3	0	2	1	1	0	0
New_subf_93_CYP677	0	0	0	0	0	0	0	0	0	0	1	0	0
New_subf_94_CYP619	0	1	2	0	2	2	0	0	1	0	0	0	0
New_subf_95_New_family_13	0	0	1	0	1	1	1	1	0	0	1	0	0
New_subf_96_CYP530	0	0	2	2	0	0	0	0	0	0	0	0	0
New_subf_97_CYP530	0	0	1	1	0	0	0	0	0	0	0	0	0
New_subf_98_New_family_14	0	0	1	0	0	0	0	0	0	0	0	0	0
New_subf_99_CYP530	0	0	1	1	0	0	0	0	0	0	0	0	0
New_subf_9_New_family_1	1	1	1	1	1	1	1	1	1	1	1	1	1
Total	61	108	126	104	99	94	109	45	88	56	54	42	44

## Sheet: Gene ID
Incumbomyces lentus	Incumbomyces delicatus
2531_g	6452_g
8570_g	3149_g
9760_g	2212_g
6781_g	4034_g
6781_g	8993_g
4790_g	10472_g
3298_g	2776_g
6142_g	7254_g
7786_g	7147_g
4839_g	7013_g
1476_g	9856_g
5694_g	5190_g
6468_g	2784_g
4913_g	10515_g
4913_g	2882_g
9224_g	7256_g
4853_g	5191_g
4370_g	3366_g
30_g	9362_g
5563_g	9071_g
1117_g	10003_g
1291_g	1498_g
6080_g	3808_g
2742_g	10245_g
7616_g	1603_g
2796_g	506_g
4471_g	2633_g
8691_g	7413_g
5958_g	4831_g
5958_g	4149_g
2405_g	5104_g
6130_g	1372_g
1394_g	2366_g
1394_g	4778_g
3867_g	5419_g
8161_g	5419_g
8258_g	4251_g
3586_g	2700_g
7760_g	1869_g
3692_g	5348_g
8994_g	5348_g
2661_g	10304_g
1451_g	10304_g
107_g	8119_g
7710_g	673_g
8119_g	3040_g
5900_g	3040_g
7752_g	3040_g
1119_g	6628_g
188_g	683_g
3581_g	4109_g
7602_g	4732_g
4438_g	385_g
4953_g	483_g
2643_g	422_g
2952_g	2738_g
508_g	8518_g
6887_g	4108_g
6887_g	2322_g
1964_g	1244_g
4946_g	5243_g
6391_g	9868_g
	8802_g
	10488_g
	2730_g
	6252_g
	1659_g
	8464_g
	1921_g
