# Supplementary material for: Black fungi and ants: a genomic comparison of species inhabiting carton nests versus domatia
Source: IMA Fungus. 2022 Mar 7;13:4. doi: 10.1186/s43008-022-00091-5 (PMC8900376; doi:10.1186/s43008-022-00091-5)
Supplement: Supplementary file 5 — Additional file 5: Table S5. The numbers of Heterokaryon incompatibility protein (HET-PF06985) in Chaetothyriales. [file 43008_2022_91_MOESM5_ESM.xlsx]

## Sheet: HETD40 domains
Table S5. The numbers of Heterokaryon incompatibility protein (HET-PF06985) in Chaetothyriales.
	HET domain (PF06985)
Incumbomyces lentus	71
Incumbomyces delicatus	104
Arthrocladium fulminans	78
CBS132003	16
CBS134916	31
CBS134920	10
CBS135597	14
CBS136243	78
Phialophora attinorum	76
Cyphellophora europaea	62
Exophiala dermatitidis	12
Exophiala sideris	45
Exophiala xenobiotica	59
Exophiala oligosperma	51
Exophiala spinifera	97
Exophiala aquamarina	27
Exophiala mesophila	16
Rhinocladiella mackenzie	67
Capronia coronata	13
Cladophialophora psammophila	132
Cladophialophora bantiana	111
Fonsecaea multimorphosa	89
Cladophialophora immunda	103
Fonsecaea pedrosoi	63
Cladophialophora yegresii	49
Cladophialophora carrionii	54
Phialophora americana	62

## Sheet: gene Id
Gene ID
Incumbomyces delicatus	Incumbomyces lentus
1725_g	9777_g
5123_g	1464_g
2246_g	3642_g
3937_g	8654_g
2823_g	909_g
7312_g	9433_g
3957_g	346_g
6645_g	1576_g
6308_g	4145_g
5052_g	8587_g
3315_g	3690_g
10313_g	2676_g
10098_g	6491_g
4040_g	6735_g
2532_g	8734_g
7219_g	8458_g
3711_g	7931_g
2004_g	4781_g
1660_g	4183_g
278_g	5048_g
9062_g	1680_g
1711_g	2900_g
7959_g	4645_g
5915_g	7922_g
2824_g	1867_g
7243_g	9065_g
2011_g	557_g
10332_g	1415_g
2767_g	9188_g
5527_g	9129_g
1322_g	3012_g
5012_g	9364_g
8448_g	7895_g
4492_g	6057_g
6817_g	3703_g
2589_g	8725_g
3843_g	6653_g
4334_g	4182_g
1743_g	3678_g
5726_g	2632_g
2588_g	8655_g
7896_g	8625_g
4009_g	7701_g
9090_g	7939_g
3347_g	1894_g
6987_g	9132_g
10310_g	5336_g
5724_g	922_g
2130_g	1249_g
9848_g	4143_g
430_g	1109_g
4079_g	9013_g
7439_g	2828_g
3381_g	3215_g
3358_g	8767_g
8203_g	8082_g
2790_g	6496_g
1558_g	6399_g
5908_g	7835_g
7699_g	5637_g
7053_g	1457_g
1360_g	7184_g
9421_g	5640_g
8235_g	4002_g
3989_g	9443_g
8784_g	3607_g
9286_g	1710_g
585_g	4925_g
7173_g	8225_g
2546_g	8484_g
9849_g	7894_g
2709_g
4915_g
6790_g
2059_g
1972_g
1554_g
4144_g
1745_g
4697_g
9879_g
7120_g
2394_g
6544_g
805_g
252_g
9671_g
9791_g
5911_g
5528_g
5575_g
4208_g
7988_g
201_g
2560_g
7483_g
9947_g
6233_g
4442_g
2314_g
5181_g
5164_g
7696_g
3331_g
